# Supplementary material for: Indel pattern-guided repair mapping reveals genome-wide DNA repair networks in CRISPR/Cas9 editing
Source: Nucleic Acids Res. 2026 Mar 27;54(6):gkag260. doi: 10.1093/nar/gkag260 (PMC13023040; doi:10.1093/nar/gkag260)
Supplement: gkag260_Supplemental_Files [file gkag260_supplemental_files.zip]

Archive with 3 entries (3 files):
- Supplementary Figures.docx
- Supplementary Table S1.xlsx
- Supplementary Table S2.xlsx
