# Supplementary material for: Indel pattern-guided repair mapping reveals genome-wide DNA repair networks in CRISPR/Cas9 editing
Source: Nucleic Acids Res. 2026 Mar 27;54(6):gkag260. doi: 10.1093/nar/gkag260 (PMC13023040; doi:10.1093/nar/gkag260)
Supplement: gkag260_Supplemental_Files [file gkag260_supplemental_files.zip › Supplementary Table S1.xlsx]

## Sheet: Sheet1
Section	Target / Time / sgRNA	Chromatin Context / Description	sgRNA Sequence (5′→3′)	Target Position (hg38)	Forward Primer (5′→3′)	Reverse Primer (5′→3′)	Amplicon / Barcode Sequence (5′→3′)	Amplicon Size (bp)
A. Site-specific sgRNAs	P-gp-sg2	CDS	TTGGCTTGACAAGTTGTATA	chr7: 87585647–87585666	GGGTGTCTTGGACTAGGTTGGT	TATCTGTCATTTCTCCAAACACCAG		250
	BCRP-sg3	CDS	GACAGCTTCCAATGACCTGA	chr4: 88139911–88139930	CCAGTGTCACAAGGAAACACC	CTCAACTGGTTTTCGACAAGGT		152
	Pro(–)-sg4	Low H3K4me3	GCCTAGGCAGTGGGGGTGCA	chr11: 47378986–47379005	ATTGGGGTCAGAGCTGGAAG	TGGTAGGGAAGCCCATGTGA		231
	DNase1(+)-sg5	DNase I sensitive	GGCCCAGACTGAGCACGTGA	chr9: 107422339–107422358	AGGGAAACGCCCATGCAATTA	TCAACCAGTATCCCGGTGC		230
	Pro(+)-sg6	High H3K4me3	GCGGTACGCCGCTTCAGTGA	chr17: 48101389–48101408	AGAGGAATCGGTGCTGCGCT	AGCGCAGACTGCGAGGCTCT		174
	DNase1(–)-sg7	DNase I insensitive	GATGAGATAATGATGAGTCA	chr20: 32752960–32752979	AAGTCAAGCCTGAGCTTCCA	GAGCAGGGACCACATCTACC		155
	DNase1(+)-sg8	DNase I sensitive	GAACACAAAGCATAGACTGC	chr5: 87944780–87944799	CAGGACGTCTGCCCAATATGT	AGCCCCATCTGTCAAACTGT		231
B. Time-course barcodes	0 h (bar1)	Time point barcode					CCGTAAGTAC
	3 h (bar2)	Time point barcode					AGTGATTTAA
	6 h (bar3)	Time point barcode					GTCGCACGGA
	12 h (bar4)	Time point barcode					CACTGGAGTT
	18 h (bar5)	Time point barcode					ACATTAAGCA
	24 h (bar6)	Time point barcode					GAGCGAGTAT
	36 h (bar7)	Time point barcode					CCTATTGGCT
	48 h (bar8)	Time point barcode					GATGCGCGTG
	60 h (bar9)	Time point barcode					AAGCGTATCT
	72 h (bar10)	Time point barcode					ACGTATTAAT
C. Library-wide amplicons	sg3	Genome-wide repair profiling	GCCCACAGTCCCCGAGAAGT		GTTTTAGAGCTAGAAATAGC	CACCGGATCAATTGCCGACC	GTTTTAGAGCTAGAAATAGCAAGTTAAAATAAGGCTAGTCCGTTATCAACTTGAAAAAGTGGCACCGAGTCGGTGCTTTTTTGAATTCGCTAGCTAGGTCTTGAAAGGAGTGGGAATTGGCTCCGGTGCCCGTCAGTGGGCAGAGCGCACATCGCCCACAGTCCCCGAGAAGTTGGGGGGAGGGGTCGGCAATTGATCCGGTG	203
	sg81	Genome-wide repair profiling	TAGCTAGGTCTTGAAAGGAG		GTTTTAGAGCTAGAAATAGC	CACCGGATCAATTGCCGACC	GTTTTAGAGCTAGAAATAGCAAGTTAAAATAAGGCTAGTCCGTTATCAACTTGAAAAAGTGGCACCGAGTCGGTGCTTTTTTGAATTCGCTAGCTAGGTCTTGAAAGGAGTGGGAATTGGCTCCGGTGCCCGTCAGTGGGCAGAGCGCACATCGCCCACAGTCCCCGAGAAGTTGGGGGGAGGGGTCGGCAATTGATCCGGTG	203
