# Supplementary material for: Indel pattern-guided repair mapping reveals genome-wide DNA repair networks in CRISPR/Cas9 editing
Source: Nucleic Acids Res. 2026 Mar 27;54(6):gkag260. doi: 10.1093/nar/gkag260 (PMC13023040; doi:10.1093/nar/gkag260)
Supplement: gkag260_Supplemental_Files [file gkag260_supplemental_files.zip › Supplementary Table S2.xlsx]

## Sheet: 1 bp Ins
Gene Symbol	Log2FC	P-value	Regulation		Gene Symbol	Log2FC	P-value	Regulation
CFAP47	1.51578	0.0453732	inhibit		MIR4681	-3.62434	0.015609	promote
MIR4435-1	1.47983	0.0433887	inhibit		HIGD1A	-3.49818	0.00520216	promote
MIR3123	1.45598	0.0205148	inhibit		USP24	-3.43468	0.0134661	promote
RCOR1	1.22445	0.00935476	inhibit		C14orf39	-3.32988	0.0399068	promote
SERPINB7	1.15795	0.0270389	inhibit		NDUFAF7	-3.18586	0.0283462	promote
CALCRL	1.11152	0.00365616	inhibit		ANXA5	-3.18093	0.000456723	promote
KNL1	1.10158	0.0200982	inhibit		PRR15L	-3.12133	0.00835683	promote
DIS3	1.09872	0.0110645	inhibit		MIR4716	-3.01016	0.0273797	promote
MIS18BP1	1.05664	0.0317094	inhibit		MIR4516	-2.91682	0.0481458	promote
BAGE3	1.02818	7.99184e-05	inhibit		ZNF574	-2.8741	0.00266383	promote
FNTA	1.02352	0.0109185	inhibit		HK3	-2.76676	0.00442007	promote
MNAT1	1.0223	0.0411027	inhibit		NUCKS1	-2.71459	0.00582651	promote
MIR216A	1.01522	0.0279131	inhibit		MIR4445	-2.66653	0.0227165	promote
CSTF2	1.00023	0.0412009	inhibit		SLC44A2	-2.64429	0.0217464	promote
TBX21	0.987583	0.0484917	inhibit		TRAF4	-2.59925	0.0217366	promote
FAM204A	0.985862	0.0172382	inhibit		PPIL4	-2.55291	0.0122849	promote
PCDHGB5	0.977176	0.0476965	inhibit		SLC9A4	-2.53802	0.0292536	promote
SGPP1	0.968312	0.0421421	inhibit		LONP1	-2.45472	0.0020756	promote
MYC	0.965853	0.0231311	inhibit		MRS2	-2.45078	0.00103213	promote
ETV3L	0.962422	0.00107422	inhibit		FAM171B	-2.44659	0.0127642	promote
MIR9-1	0.961993	0.0257277	inhibit		MIR504	-2.43059	0.0189546	promote
IFT122	0.944803	0.00058642	inhibit		EIF4E	-2.42557	0.0152757	promote
AMPD3	0.927397	0.0255933	inhibit		SPINK2	-2.38582	0.0424106	promote
ERN2	0.924851	0.00493153	inhibit		DLG2	-2.35547	0.00646365	promote
MIR6847	0.912918	0.0277014	inhibit		NHEJ1	-2.35236	0.0103935	promote
PDCL	0.912451	0.0143005	inhibit		CAVIN4	-2.34912	0.0339785	promote
SDC3	0.905463	0.0494066	inhibit		TAL2	-2.33732	0.0119449	promote
MIR376B	0.889845	0.00855895	inhibit		SETDB2	-2.32787	0.0262769	promote
INSL3	0.88686	0.0267531	inhibit		MIR26A2	-2.24513	0.00960188	promote
S100A10	0.886781	0.0328355	inhibit		ZBTB41	-2.24283	0.0100966	promote
NAMPT	0.879639	0.0471515	inhibit		MIR4530	-2.2029	0.000386404	promote
AXIN1	0.879232	0.02146	inhibit		CD1D	-2.18756	0.0024299	promote
HERC4	0.875744	0.0396279	inhibit		JUP	-2.17848	0.00696932	promote
TNFAIP8	0.874009	0.0329902	inhibit		GPSM2	-2.17205	0.0397012	promote
ACYP2	0.870564	0.000370223	inhibit		C16orf54	-2.15513	0.00275403	promote
CBX1	0.862768	0.000338934	inhibit		SYNGR3	-2.14767	0.00511248	promote
MIR4683	0.850089	0.0418652	inhibit		PGLYRP4	-2.13224	0.0405242	promote
GPR33	0.846373	0.027688	inhibit		BRK1	-2.13118	0.000379403	promote
NDUFA4L2	0.831601	0.0159658	inhibit		RASSF1	-2.11451	0.0340533	promote
SPIN1	0.82758	0.0419761	inhibit		OR5D18	-2.09658	0.00483523	promote
DENND4A	0.827279	0.0189227	inhibit		NME1	-2.09427	0.030407	promote
CDKL5	0.826416	0.0101317	inhibit		ARIH2OS	-2.07783	0.00708209	promote
TYK2	0.825988	0.0238569	inhibit		ABI2	-2.05337	0.0232748	promote
GUF1	0.820925	0.00527295	inhibit		FBXW4	-2.0509	0.00526647	promote
MDM2	0.817875	0.0474376	inhibit		BEX5	-2.00927	0.0191774	promote
MIR4470	0.81523	0.00207972	inhibit		LAMB1	-1.99015	0.0376555	promote
HUWE1	0.813898	0.0491918	inhibit		ANKRD27	-1.98335	0.000131901	promote
RPL17	0.810363	0.0224083	inhibit		CTH	-1.97885	0.0172682	promote
RILPL2	0.794688	0.0378244	inhibit		SNF8	-1.96298	0.00578344	promote
MBOAT1	0.79033	8.00414e-05	inhibit		TMEM126B	-1.95881	0.00881594	promote
MAP3K19	0.789174	0.0368233	inhibit		POMGNT2	-1.95829	0.0166257	promote
BTF3L4	0.784056	0.0169231	inhibit		SLC22A1	-1.95475	0.0358973	promote
LENG1	0.774975	0.00689753	inhibit		CIAO3	-1.94232	0.00408743	promote
MIR6737	0.767314	0.00234815	inhibit		TDRD12	-1.93983	0.00599644	promote
XAGE1B	0.7669	0.0195608	inhibit		MYH4	-1.93097	0.00950632	promote
ULK4	0.764556	0.0176872	inhibit		FASTK	-1.92229	0.0139092	promote
ETV4	0.760686	0.00192985	inhibit		MAP7D1	-1.90238	0.00194129	promote
RMND1	0.753577	0.0219016	inhibit		CABP5	-1.90104	0.00341054	promote
GK	0.747672	0.0120873	inhibit		NRDC	-1.8743	0.0321402	promote
MIR6508	0.737057	0.000575459	inhibit		ABCC4	-1.86973	0.0379823	promote
LIMD1	0.73394	0.0446684	inhibit		NENF	-1.8656	0.0464578	promote
PDLIM7	0.727688	0.000659486	inhibit		GPR83	-1.86429	0.0344216	promote
IL5RA	0.727136	0.0268876	inhibit		ANAPC4	-1.85155	0.00493098	promote
EIF2B1	0.723422	0.0185825	inhibit		CDCA2	-1.84265	0.0107633	promote
STX19	0.71672	0.0462344	inhibit		CHST15	-1.82956	0.0223206	promote
FAS	0.707512	0.00353935	inhibit		MRPS24	-1.80871	0.016632	promote
KRT78	0.704697	0.0207512	inhibit		PHF21A	-1.80847	0.0286764	promote
PSMG4	0.703337	0.000145215	inhibit		HPSE2	-1.7997	0.020974	promote
IFT74	0.699548	0.0201192	inhibit		KCNS3	-1.7866	0.00970883	promote
CETN2	0.69462	0.0126986	inhibit		MIR5189	-1.78462	0.0294288	promote
FAM163B	0.692628	0.00444171	inhibit		CR1	-1.76889	0.0175625	promote
ZNF226	0.690351	0.00553147	inhibit		PRKAG1	-1.76788	0.00590385	promote
TMEM106B	0.68777	0.0277168	inhibit		PRORP	-1.7642	0.0158296	promote
MYH14	0.687704	0.00172011	inhibit		DBN1	-1.75701	0.0360144	promote
IGSF23	0.686562	0.011824	inhibit		RPS7	-1.74549	0.0460489	promote
EDEM3	0.684586	0.0279718	inhibit		SFRP2	-1.74438	0.000404135	promote
ACSM2A	0.679525	0.0366645	inhibit		MIR4751	-1.73915	0.0207446	promote
MIR1471	0.679072	0.00847655	inhibit		PDZD8	-1.73586	0.0209054	promote
CREB3L4	0.678699	0.0402009	inhibit		POLR3G	-1.72932	0.00129211	promote
MGLL	0.673157	0.0455844	inhibit		CALM3	-1.72922	0.0171718	promote
AGAP9	0.668567	0.00552801	inhibit		TAGLN	-1.7206	0.0145241	promote
SERPINA6	0.66688	0.0339095	inhibit		EGFL7	-1.7149	0.00170194	promote
ABRAXAS1	0.666115	0.0228121	inhibit		OR4N5	-1.70888	0.0363594	promote
MIR5195	0.66597	0.0359954	inhibit		HMGN3	-1.70679	0.0402406	promote
CANX	0.660856	0.010513	inhibit		KPNA5	-1.69547	0.018473	promote
SMIM24	0.659448	0.0442404	inhibit		THOC6	-1.6931	0.0324034	promote
MIR4704	0.657358	0.0289791	inhibit		KCNQ5	-1.68808	0.00861922	promote
EFCAB2	0.653466	0.0162044	inhibit		PCDHB3	-1.68705	0.0102212	promote
GPER1	0.650277	0.021756	inhibit		HS3ST1	-1.67923	0.034369	promote
MIR3122	0.649244	0.0249229	inhibit		DEFA6	-1.67624	0.00366925	promote
ANGPTL3	0.64741	0.0142406	inhibit		ZNF454	-1.66594	0.0384609	promote
CHSY3	0.646685	0.0200591	inhibit		SQOR	-1.65632	0.0178729	promote
LINC02877	0.646511	0.0347474	inhibit		MIX23	-1.65507	0.0378513	promote
CYTIP	0.638344	0.0277336	inhibit		YTHDF3	-1.65436	0.0485958	promote
MS4A10	0.637986	0.0167391	inhibit		PPAT	-1.65042	0.0436922	promote
TFEC	0.636646	0.0302319	inhibit		MIR369	-1.63608	0.0109797	promote
WDR44	0.630109	0.0032631	inhibit		ANKRD54	-1.63078	0.0232192	promote
NEBL	0.627102	0.0163782	inhibit		TOGARAM1	-1.62364	0.0141892	promote
ASPRV1	0.625964	0.00901505	inhibit		MICOS10	-1.61375	0.0256756	promote
RBM38	0.623655	0.0173611	inhibit		CASP2	-1.61003	0.0368035	promote
SLC27A2	0.623496	0.0224604	inhibit		OPN1SW	-1.60979	0.0493331	promote
P3H2	0.622768	0.0396692	inhibit		ZNF75A	-1.59455	0.0433573	promote
PRR13	0.619909	7.0559e-05	inhibit		DCAF10	-1.59089	0.000996257	promote
ZFYVE1	0.6183	0.0368281	inhibit		SPATC1	-1.58179	0.0247193	promote
ADAM30	0.617949	0.0161436	inhibit		MIB1	-1.58004	0.0279341	promote
ODF4	0.617116	0.0376922	inhibit		PIMREG	-1.57215	0.0423351	promote
RDM1	0.616861	0.0272856	inhibit		FSIP2	-1.54873	0.0289292	promote
AGA	0.61278	0.0178293	inhibit		VANGL2	-1.54163	0.0229965	promote
WBP2	0.611459	0.0481846	inhibit		RGP1	-1.54018	0.0379385	promote
USP43	0.61123	0.0159051	inhibit		EDA2R	-1.53218	0.000177459	promote
MIR4289	0.608501	0.031699	inhibit		MUL1	-1.5281	0.0220228	promote
GRAP2	0.608259	0.0315886	inhibit		MIR3976	-1.52592	0.044646	promote
CEP19	0.606271	0.0289775	inhibit		EXOSC2	-1.52178	0.0167995	promote
COMMD8	0.604279	0.0224211	inhibit		ADAM15	-1.51798	1.80844e-05	promote
SERPIND1	0.604065	0.0196599	inhibit		CIMIP2B	-1.51615	0.0370233	promote
SLC1A5	0.599316	0.00808254	inhibit		IL36B	-1.5153	0.0270952	promote
RNF216	0.593522	0.0252862	inhibit		HLTF	-1.50901	0.0154064	promote
LGALS14	0.589012	0.0172607	inhibit		HIGD2A	-1.50257	0.00999029	promote
TMEM265	0.58683	0.00825711	inhibit		MIR142	-1.48949	0.044134	promote
DCLRE1B	0.583041	0.00253198	inhibit		NKAPD1	-1.4875	0.0308909	promote
MOB1A	0.580485	0.0055249	inhibit		BATF	-1.48608	0.0027185	promote
CEP104	0.579082	0.0286186	inhibit		MAGI1	-1.4831	0.0201526	promote
RYR1	0.577182	0.0160456	inhibit		MANSC1	-1.48086	0.00175408	promote
TET2	0.576745	0.0266998	inhibit		FSBP	-1.47826	0.0422658	promote
CRYGC	0.57609	0.00875033	inhibit		ERV3-1	-1.47482	0.0464414	promote
NECAP1	0.575195	0.0179876	inhibit		C15orf32	-1.47049	0.0190628	promote
CAMSAP1	0.570149	0.0212157	inhibit		SCN5A	-1.46346	0.023357	promote
MRGBP	0.569275	0.0276113	inhibit		USP17L1	-1.46332	0.0130398	promote
OR51F2	0.56896	0.00829388	inhibit		EIPR1	-1.45919	0.0288444	promote
RLN3	0.566332	0.0150988	inhibit		KDM6A	-1.45882	0.00681962	promote
MIR8052	0.565496	0.0273985	inhibit		IL17F	-1.4496	0.0262564	promote
EDDM3B	0.564586	0.00106901	inhibit		ALDH1L2	-1.44387	0.0417888	promote
GOLGB1	0.560634	0.004515	inhibit		FAM43B	-1.44128	0.0359045	promote
ZBTB9	0.560367	0.0235252	inhibit		KRTAP4-3	-1.43712	0.000518221	promote
CUTC	0.560176	0.0146696	inhibit		A2ML1	-1.43672	0.00566309	promote
MIR6794	0.560068	0.0243019	inhibit		ABCA4	-1.43218	0.00391306	promote
DMAC2	0.559838	0.0462366	inhibit		MIR5702	-1.42564	0.0361667	promote
LAPTM4A	0.55962	0.0289349	inhibit		ITIH6	-1.42089	0.00440854	promote
PLEC	0.556736	0.00133723	inhibit		INO80B	-1.41956	0.0103231	promote
IGSF3	0.556645	0.00308521	inhibit		PDF	-1.41247	0.0422922	promote
DNASE2B	0.555779	0.0134119	inhibit		CATSPER2	-1.41207	0.0476852	promote
MIR942	0.555678	0.024252	inhibit		LRRC17	-1.40721	0.00319871	promote
ZSCAN20	0.555644	0.00247433	inhibit		CPA1	-1.40669	0.0365112	promote
NUP42	0.554301	0.0262989	inhibit		MFSD1	-1.40026	0.038207	promote
ZNF543	0.553921	0.0148787	inhibit		HLA-A	-1.39864	0.019176	promote
TYW3	0.548258	0.00397164	inhibit		PTPN7	-1.39836	0.0232321	promote
SPRR1B	0.547696	0.00610293	inhibit		TRIP11	-1.39143	0.0336131	promote
DNMT1	0.545028	0.0129314	inhibit		RALY	-1.39134	0.00206952	promote
PUS7	0.544856	0.0329238	inhibit		VPS35L	-1.39129	0.039279	promote
KIDINS220	0.543738	0.00180164	inhibit		PKMYT1	-1.39005	0.0190501	promote
OR2F2	0.543049	0.0415941	inhibit		CCDC102B	-1.38482	0.0437609	promote
SNN	0.540646	0.0250282	inhibit		RHOH	-1.3797	0.0248458	promote
OR10G8	0.539893	0.0337343	inhibit		DNAAF8	-1.368	0.019733	promote
MZT2B	0.539291	0.00388863	inhibit		PRKACA	-1.36656	0.00595088	promote
USP10	0.538792	0.00372524	inhibit		MXRA5	-1.35813	0.0158286	promote
MFSD6L	0.536828	0.0297242	inhibit		OR2H2	-1.35674	0.0480562	promote
KRT28	0.534817	0.0242776	inhibit		FAM81A	-1.35546	0.0150808	promote
DRD3	0.534801	0.0167971	inhibit		PPP5D1P	-1.35456	0.0296267	promote
OR6T1	0.534127	0.0459539	inhibit		RSPH6A	-1.341	0.00730017	promote
PDE6D	0.532495	0.0344974	inhibit		FRAT1	-1.33798	0.0472126	promote
GKN2	0.531538	0.040647	inhibit		MORN1	-1.32592	0.00891666	promote
MIR210	0.531523	0.0126857	inhibit		IRAK2	-1.32493	0.014903	promote
ZNF101	0.529069	0.00663645	inhibit		CELF5	-1.31985	0.00211893	promote
RBFOX2	0.527452	0.031472	inhibit		GMPR2	-1.31407	0.00585555	promote
CSN3	0.527351	0.021445	inhibit		YIPF7	-1.30907	0.0470422	promote
C1QTNF5	0.526236	0.00414299	inhibit		C19orf44	-1.30814	0.0467855	promote
ZNF613	0.526031	0.0447439	inhibit		E4F1	-1.30717	0.0355097	promote
HMGB4	0.525771	0.0089625	inhibit		PRKG2	-1.30701	0.014339	promote
CXorf65	0.525765	0.00757775	inhibit		LBP	-1.30466	0.0104483	promote
ISL1	0.525585	0.0319958	inhibit		CLEC2L	-1.29687	0.0275343	promote
PLCH2	0.524325	0.00213725	inhibit		CDK5R1	-1.29611	0.0230062	promote
RHBDD1	0.523959	0.0285203	inhibit		ZBTB42	-1.29505	0.0432844	promote
RCC2	0.523389	0.00427286	inhibit		MYO1F	-1.29058	0.0216297	promote
RBL2	0.521672	0.0472466	inhibit		SCUBE2	-1.28348	0.0242964	promote
NIPAL1	0.519571	0.0413702	inhibit		OSTM1	-1.28269	0.00782443	promote
MIR628	0.518225	0.00981742	inhibit		IFT88	-1.28214	0.0312318	promote
FBXL19	0.516569	0.00234599	inhibit		RETSAT	-1.27531	0.00311726	promote
MEF2B	0.516568	0.00838248	inhibit		TAFA2	-1.2749	0.0211801	promote
ACSL1	0.515315	0.0364121	inhibit		PLK2	-1.27173	0.0420757	promote
PLEKHN1	0.51484	0.0288544	inhibit		OR1Q1	-1.27171	0.000543201	promote
ATG4C	0.514619	0.0164828	inhibit		AGPAT2	-1.27158	0.0221761	promote
EPM2AIP1	0.512143	0.031374	inhibit		MIR3142	-1.26999	0.0218643	promote
SIGMAR1	0.511851	0.00331336	inhibit		EGFLAM	-1.26784	0.0143053	promote
TBC1D15	0.508285	0.0290991	inhibit		ADAM33	-1.26745	0.00947488	promote
CSNK1E	0.507238	0.0242312	inhibit		CYB5R2	-1.26501	0.0331385	promote
FBXO43	0.50645	0.0307207	inhibit		CFAP91	-1.26322	0.0120957	promote
PPP1R35	0.505626	0.0111423	inhibit		UGT3A2	-1.2608	0.0410695	promote
MIR6825	0.504849	0.0117204	inhibit		NCALD	-1.2606	0.0171793	promote
OR4F5	0.504307	0.0469861	inhibit		MRTFA	-1.26048	0.00487735	promote
PEBP1	0.503254	0.0100609	inhibit		TEK	-1.25959	0.0400515	promote
ARL4A	0.502116	0.0381896	inhibit		FGFRL1	-1.25772	0.042258	promote
FKBP10	0.501668	0.0164402	inhibit		UBB	-1.25662	0.00909187	promote
IGDCC3	0.501185	0.00372623	inhibit		CTU1	-1.25391	0.0354806	promote
KMT5C	0.500718	0.0331048	inhibit		STUB1	-1.25208	0.0287597	promote
					ARID5B	-1.25197	0.0150802	promote
					MPP3	-1.25089	3.69685e-05	promote
					KCTD17	-1.24782	0.044794	promote
					SERPINB5	-1.2434	0.0418662	promote
					C8orf58	-1.24285	0.0490309	promote
					GNB2	-1.24184	0.0281101	promote
					ELOA2	-1.22449	0.0330915	promote
					CLN8	-1.22249	0.0377836	promote
					SLC34A2	-1.22108	0.0259455	promote
					LRP3	-1.21873	0.0462222	promote
					RTN2	-1.21682	0.038906	promote
					CSTF2T	-1.21674	0.0307898	promote
					TMEM132A	-1.21518	0.0422446	promote
					MIR5705	-1.2149	0.033084	promote
					MTURN	-1.21464	0.0486957	promote
					DSN1	-1.2068	0.0147009	promote
					TCF7	-1.19648	0.0050799	promote
					LRRC3	-1.19235	0.0133504	promote
					ATP12A	-1.1904	0.0365699	promote
					ZNF182	-1.18995	0.0209936	promote
					TNFRSF11A	-1.18946	0.0122079	promote
					CLSTN2	-1.1874	0.0173993	promote
					LDB3	-1.18414	0.0481066	promote
					CCDC89	-1.17866	0.0272458	promote
					MAP3K21	-1.17555	0.0386879	promote
					EIF3E	-1.17487	0.0173663	promote
					SCN10A	-1.17083	0.0346759	promote
					RBM11	-1.17077	0.0269718	promote
					KANK2	-1.16906	0.028938	promote
					PURA	-1.16478	0.00325507	promote
					POLL	-1.1634	0.00496735	promote
					TAFA5	-1.16038	0.0252708	promote
					CFAP20DC	-1.15741	0.0306184	promote
					KRTAP4-6	-1.15473	0.0436413	promote
					OSBPL11	-1.14934	0.0229933	promote
					MIR4752	-1.14907	0.0314604	promote
					DCTN3	-1.14728	0.0437848	promote
					TCP10L	-1.14545	0.0382753	promote
					NKD1	-1.14408	0.00486493	promote
					IDI2	-1.14228	0.0466789	promote
					PYCR3	-1.14136	0.0388694	promote
					SEMA5A	-1.13821	0.0253303	promote
					FAM168B	-1.13424	0.0407958	promote
					TMEM171	-1.13416	7.37257e-05	promote
					MST1R	-1.13075	0.0298309	promote
					RNF5	-1.12968	0.0421722	promote
					ECI1	-1.1286	0.0297172	promote
					RPL7L1	-1.12859	0.0163888	promote
					ZNF143	-1.12702	0.00192097	promote
					TAF2	-1.12519	0.0302227	promote
					DCDC2	-1.11972	0.0430554	promote
					ADGRE1	-1.11855	0.0357501	promote
					CST1	-1.1127	0.0212296	promote
					PALS2	-1.10843	0.0115324	promote
					DTL	-1.10732	0.00641939	promote
					AVL9	-1.10221	0.0259068	promote
					LINC02906	-1.0919	0.035926	promote
					ZP4	-1.08895	0.0313025	promote
					ANKRD13A	-1.0875	0.00341885	promote
					INO80	-1.0825	0.0499836	promote
					ZNF585B	-1.08095	0.0301206	promote
					SLC22A11	-1.07799	0.0488322	promote
					GABPA	-1.07799	0.0185756	promote
					KIF3A	-1.07714	0.0286434	promote
					ASB13	-1.07462	0.0291644	promote
					GGTLC2	-1.07416	0.00552048	promote
					ZNF829	-1.07265	0.0251061	promote
					HNRNPAB	-1.07127	0.0173875	promote
					CRIP2	-1.06849	0.0165268	promote
					TIMP2	-1.06743	0.0279456	promote
					SLC4A2	-1.06623	0.0400093	promote
					GPR89B	-1.06602	0.0177772	promote
					ZNF10	-1.06543	0.00305003	promote
					PON3	-1.05985	0.0491641	promote
					NOG	-1.05791	0.0157147	promote
					LYSMD1	-1.05748	0.027193	promote
					ACOT11	-1.057	0.0446325	promote
					DCN	-1.0528	0.0175312	promote
					PTCHD1	-1.05025	0.0469499	promote
					PGLYRP3	-1.04997	0.000539319	promote
					TGM5	-1.04976	0.0144542	promote
					MIR326	-1.04965	0.0473832	promote
					SPATA19	-1.04896	0.00194216	promote
					RBMS3	-1.04828	0.033104	promote
					MIR4540	-1.04824	0.00769412	promote
					LRRC8D	-1.04764	0.0185219	promote
					FAM156B	-1.04411	0.0459689	promote
					SNAI3	-1.04306	0.0372052	promote
					GJC3	-1.04139	0.0117025	promote
					MIR6780B	-1.04118	0.0476223	promote
					BIK	-1.03993	0.0141303	promote
					MIR4288	-1.03903	0.0116843	promote
					SERPINB1	-1.03834	0.00377743	promote
					CNBD1	-1.03772	0.0492107	promote
					MIR143	-1.0343	0.0181287	promote
					PPCDC	-1.03419	0.0205017	promote
					MIR7846	-1.0324	0.04869	promote
					ZSCAN25	-1.0314	0.00931069	promote
					PIDD1	-1.03074	0.00447127	promote
					G6PC3	-1.02801	0.0259802	promote
					C9orf152	-1.02681	0.0227706	promote
					ISG15	-1.02496	0.0226569	promote
					DLEC1	-1.02412	0.00704564	promote
					MMP3	-1.02221	0.00767922	promote
					CDK16	-1.02109	0.0030258	promote
					RBM25	-1.01993	0.00231789	promote
					CERT1	-1.01932	0.0157017	promote
					MIR892A	-1.01832	0.00982235	promote
					SPINK13	-1.01724	0.003408	promote
					USP33	-1.01246	0.0437333	promote
					LSMEM1	-1.00919	0.0233027	promote
					MYLK4	-1.00864	0.0127317	promote
					DLX5	-1.00218	0.00182519	promote
					TBX1	-0.998251	0.00784064	promote
					KRT77	-0.995995	0.0286098	promote
					ZBTB16	-0.995331	0.0262008	promote
					GABRB3	-0.99442	0.033846	promote
					METTL23	-0.99374	0.0176014	promote
					ATP1B2	-0.992253	0.0288009	promote
					FRAT2	-0.988971	0.00236244	promote
					RIC8B	-0.98721	0.0394775	promote
					ZBTB3	-0.984634	0.0110021	promote
					VIP	-0.98366	0.0247977	promote
					PIM3	-0.975777	0.0235769	promote
					TEX19	-0.974876	0.0444251	promote
					NME6	-0.974198	0.0192753	promote
					GNA15	-0.971005	0.0325858	promote
					FBXL7	-0.970261	0.0478799	promote
					LRSAM1	-0.968429	0.0296694	promote
					NCOA6	-0.964764	0.0428868	promote
					ZNF324	-0.963244	0.00773796	promote
					DUSP19	-0.963098	0.0365941	promote
					CPLX3	-0.962557	0.00752213	promote
					ARSA	-0.961493	0.013802	promote
					H1-3	-0.959325	0.0329605	promote
					OR4X2	-0.957799	0.00998564	promote
					PAX9	-0.955938	0.0180194	promote
					DYNLRB2	-0.953956	0.000783353	promote
					TRAF3IP1	-0.953528	0.0377522	promote
					RAB11A	-0.953371	0.0172063	promote
					OR5M1	-0.952078	0.0263053	promote
					TIAM2	-0.948342	0.0235305	promote
					SMARCA4	-0.946376	0.0350598	promote
					CNOT7	-0.945634	0.00101135	promote
					HOXC11	-0.935408	0.0218108	promote
					AP1S1	-0.934614	0.0375032	promote
					NUP50	-0.934239	0.0255129	promote
					OPRD1	-0.932299	0.0277899	promote
					COL28A1	-0.930807	0.00784491	promote
					MBOAT7	-0.92966	0.018844	promote
					MIR5008	-0.928587	0.0245901	promote
					PRODH	-0.925563	0.00425574	promote
					NR2C1	-0.923568	0.0206194	promote
					PI16	-0.920385	0.0417593	promote
					ID3	-0.914757	0.0193293	promote
					ZNF430	-0.912839	0.0196496	promote
					SLC16A13	-0.912481	0.0374989	promote
					JOSD1	-0.912431	0.00803749	promote
					IDI1	-0.912244	0.0159026	promote
					OR6C2	-0.911422	0.0173317	promote
					ZNF740	-0.911117	0.00728138	promote
					MFSD11	-0.90993	0.0489213	promote
					NEBL	-0.90905	0.0261723	promote
					MIR10A	-0.906334	0.0446725	promote
					PCDHB16	-0.901247	0.0170683	promote
					PKDREJ	-0.899173	0.00467824	promote
					LHX3	-0.896271	0.0146714	promote
					NPAP1	-0.894945	0.000630515	promote
					NFAT5	-0.894915	0.00647895	promote
					NCR3	-0.894601	0.00153107	promote
					ZNF200	-0.894479	0.0488304	promote
					FOXR2	-0.891789	0.00512531	promote
					MIR454	-0.889401	0.0341059	promote
					APCDD1	-0.888808	0.00860604	promote
					RECQL5	-0.883868	8.91203e-05	promote
					PCP2	-0.883641	0.00562674	promote
					ALKBH5	-0.882559	0.030398	promote
					HECTD3	-0.88231	0.0361508	promote
					ELOB	-0.881382	0.0310161	promote
					SEC23IP	-0.880011	0.0479467	promote
					COL4A2	-0.879776	0.0079403	promote
					SYCP2	-0.876731	0.0443038	promote
					PKD1	-0.876643	0.00598807	promote
					FARP2	-0.876289	0.0212659	promote
					TGFBR2	-0.874776	0.0333661	promote
					INPP5B	-0.873079	0.0304292	promote
					MIR3161	-0.871101	0.0329721	promote
					LIAS	-0.869631	0.0137611	promote
					LSS	-0.869258	0.0322493	promote
					IFNG	-0.867904	0.0198506	promote
					NUP93	-0.859851	0.0308518	promote
					RIMS4	-0.858974	0.0154337	promote
					GGT7	-0.858889	0.0394766	promote
					MAPK12	-0.858851	0.00349413	promote
					ESAM	-0.858649	0.00183137	promote
					KLK8	-0.857752	0.0249699	promote
					TLL2	-0.856913	0.0278045	promote
					RFX1	-0.855412	0.00788236	promote
					ACOXL	-0.854042	0.00960343	promote
					KIF1B	-0.85366	0.0221749	promote
					MIR6084	-0.852513	0.00143342	promote
					ZDBF2	-0.852345	0.0133619	promote
					CEPT1	-0.851766	0.0357529	promote
					OR10K2	-0.850017	0.0272898	promote
					KDM3A	-0.844555	0.0071662	promote
					MIR6747	-0.843746	0.0128263	promote
					TRAF3IP3	-0.841005	0.0202748	promote
					TNR	-0.840638	0.0262788	promote
					DKK3	-0.839096	0.00917815	promote
					SMG7	-0.838329	0.00881456	promote
					DAGLA	-0.83787	0.0326776	promote
					KLF7	-0.837146	0.00782777	promote
					CD207	-0.835157	0.0301148	promote
					PCK2	-0.83307	0.00251838	promote
					TGIF1	-0.832409	0.00672942	promote
					MIR518D	-0.8303	0.00800944	promote
					SS18L1	-0.830185	0.0232203	promote
					SEC62	-0.829416	0.0338916	promote
					PLCG1	-0.829075	0.00648892	promote
					OR9Q2	-0.82855	0.0068625	promote
					NMRK2	-0.827252	0.000638208	promote
					GPR174	-0.824965	0.0313262	promote
					PPP4R3A	-0.82365	0.0287418	promote
					SIGLEC1	-0.822431	0.0448388	promote
					CCDC117	-0.821983	0.032279	promote
					TGFB1I1	-0.817987	0.0327844	promote
					ARHGEF39	-0.816875	0.048104	promote
					MFN2	-0.8164	0.0379796	promote
					KRT6C	-0.813942	0.00649449	promote
					CMTM2	-0.812871	0.0324949	promote
					RNF187	-0.812527	0.013052	promote
					PTGR3	-0.812375	0.0297379	promote
					MIR3928	-0.809706	0.0245505	promote
					AANAT	-0.809006	0.0201092	promote
					SIGLEC12	-0.808477	0.0195637	promote
					BEND5	-0.807786	0.00855585	promote
					SCNN1A	-0.807292	0.00560572	promote
					ATXN2L	-0.803562	0.0472417	promote
					FST	-0.802576	0.021599	promote
					FAF2	-0.801841	0.0211746	promote
					MIR4431	-0.798378	0.0439648	promote
					RIMS1	-0.797912	0.0306663	promote
					SLC7A3	-0.797571	0.0193806	promote
					DGCR2	-0.795803	0.00137946	promote
					ZNF671	-0.793404	0.0363299	promote
					DPP4	-0.793028	0.0400438	promote
					WDR7	-0.790926	0.0117159	promote
					GREM1	-0.786985	0.0205423	promote
					LYZ	-0.786525	0.0197675	promote
					RPUSD2	-0.786281	0.0179141	promote
					TUBA8	-0.785386	0.0218817	promote
					GIPC2	-0.785109	0.00212935	promote
					AGPAT4	-0.784552	0.00322566	promote
					COMP	-0.784186	0.015753	promote
					MLPH	-0.784114	0.0421211	promote
					ACAP3	-0.782479	0.0301239	promote
					RAB26	-0.781644	0.0411862	promote
					BRINP2	-0.781186	0.0139257	promote
					NGLY1	-0.777857	0.0072669	promote
					FARS2	-0.77783	0.0160585	promote
					SYT2	-0.776179	0.0091194	promote
					OR10K1	-0.776035	0.0304151	promote
					MIR4507	-0.771292	0.0461333	promote
					ERO1A	-0.766048	0.027127	promote
					CDS1	-0.764897	0.0410572	promote
					BRCC3	-0.764685	0.0488376	promote
					SNX21	-0.764015	0.0273768	promote
					SMOX	-0.763446	0.0196688	promote
					OR7C2	-0.763257	0.048613	promote
					UMPS	-0.762606	0.00651897	promote
					RGS19	-0.760438	0.0338423	promote
					ECT2L	-0.75725	0.0133665	promote
					COA1	-0.7554	0.0391406	promote
					MCCC2	-0.752619	0.0114377	promote
					CCT7	-0.75255	0.0220654	promote
					TNFAIP8L3	-0.751599	0.0371703	promote
					KRT71	-0.749468	0.0492554	promote
					PRR5-ARHGAP8	-0.748147	0.0203959	promote
					MTRNR2L1	-0.746257	0.03199	promote
					MIR4436B1	-0.745499	0.00264098	promote
					FOXM1	-0.745278	0.0271084	promote
					MKI67	-0.744588	0.0265887	promote
					TAF10	-0.742763	0.0201732	promote
					MIR4265	-0.742609	0.035238	promote
					BPIFA2	-0.742084	0.0497448	promote
					GRIA4	-0.740378	0.00987636	promote
					H3C11	-0.739262	0.04937	promote
					SLX9	-0.739137	0.0455822	promote
					MSX2	-0.738165	0.0244519	promote
					INPP5J	-0.737901	0.00288125	promote
					ERBB4	-0.735051	0.00726997	promote
					CTSA	-0.734298	0.00774947	promote
					SLC35E3	-0.730987	0.00639506	promote
					MTFP1	-0.730077	0.0497216	promote
					FAAP100	-0.729165	0.0448355	promote
					CASP8	-0.728793	0.0317261	promote
					FDCSP	-0.728579	0.0457979	promote
					RP1L1	-0.728448	0.0253763	promote
					PYM1	-0.728328	0.0330816	promote
					LMO2	-0.727317	0.0484638	promote
					H3-5	-0.727289	0.0258026	promote
					CMKLR2	-0.725177	0.00190972	promote
					ZCWPW2	-0.724696	0.0446348	promote
					DCAF15	-0.723094	0.0222777	promote
					POLD4	-0.722323	0.0246628	promote
					MIR1306	-0.722158	0.0381216	promote
					SEC31A	-0.720142	0.0416462	promote
					ARAF	-0.720104	0.0398612	promote
					B3GNT4	-0.718673	0.0226957	promote
					NR1H2	-0.718652	0.0116204	promote
					DMRTA2	-0.716006	0.00522458	promote
					MASTL	-0.715978	0.0374073	promote
					MRM2	-0.715854	0.0194025	promote
					DEFB135	-0.711442	0.0167668	promote
					CYTH2	-0.711367	0.00626332	promote
					MESP1	-0.711258	0.0158679	promote
					MYL1	-0.711212	0.0185933	promote
					SFPQ	-0.710136	0.00744444	promote
					TBRG1	-0.710003	0.0380954	promote
					NSG2	-0.708808	0.0316913	promote
					CAMTA1	-0.707875	0.00151753	promote
					INIP	-0.706591	0.00368645	promote
					MIR6822	-0.705455	0.0342863	promote
					LRRC36	-0.704856	0.0290516	promote
					FUT7	-0.703316	0.00983851	promote
					TSR1	-0.702874	0.0231018	promote
					ZIC1	-0.702136	0.000466264	promote
					ADD3	-0.699474	0.0329998	promote
					GASK1B	-0.699008	0.0109868	promote
					NPFFR1	-0.698357	0.0408231	promote
					FTL	-0.697336	0.030372	promote
					SLC5A3	-0.697071	0.0142433	promote
					ANGPTL6	-0.696853	0.0282473	promote
					TNKS	-0.696777	0.0142357	promote
					PRKAB1	-0.696709	0.0313337	promote
					ZBTB14	-0.696078	0.0038337	promote
					PARD3	-0.695087	0.00269628	promote
					SH3KBP1	-0.694712	0.0497316	promote
					DPH7	-0.694634	0.00221058	promote
					PML	-0.693804	0.00264338	promote
					POFUT1	-0.693657	0.0019003	promote
					MIR3144	-0.692406	0.0327949	promote
					CAPZA1	-0.69012	0.0426878	promote
					CCDC149	-0.689981	0.0253314	promote
					CLNK	-0.687548	0.0178908	promote
					MOSPD3	-0.687244	0.0428914	promote
					DONSON	-0.686615	0.0162903	promote
					INPPL1	-0.68654	0.0484588	promote
					FSD1L	-0.685004	0.00938034	promote
					GAST	-0.684353	0.000478163	promote
					OR2M5	-0.684215	0.00727321	promote
					GUCY2C	-0.682981	0.0358946	promote
					GOLPH3L	-0.681922	0.00609294	promote
					KRTAP10-7	-0.68136	0.0111906	promote
					CDC14B	-0.679992	0.0363614	promote
					SCN4A	-0.679901	0.00166884	promote
					CORO2B	-0.679249	0.0328678	promote
					ANK2	-0.679017	0.0272191	promote
					NPTN	-0.678081	0.0116041	promote
					MEIOC	-0.677912	0.0336415	promote
					R3HCC1	-0.677626	0.00230194	promote
					MED25	-0.676841	0.00527104	promote
					ELL2	-0.676472	0.0445684	promote
					GLT1D1	-0.675542	0.00326307	promote
					SYTL3	-0.674574	0.0192069	promote
					MIR328	-0.673746	0.0327374	promote
					COMMD1	-0.673695	0.0329639	promote
					ZNF527	-0.672311	0.00946448	promote
					NCL	-0.671735	0.0111442	promote
					THAP12	-0.671648	0.00921366	promote
					INSM2	-0.670626	0.00572396	promote
					IGFL3	-0.670067	0.0216204	promote
					POLQ	-0.669437	0.000890483	promote
					ZNFX1	-0.668501	0.0434641	promote
					NAGLU	-0.666554	0.0426452	promote
					MIR3909	-0.665061	0.0475229	promote
					ANO1	-0.664763	0.00373047	promote
					CFAP52	-0.661938	0.0236157	promote
					C16orf95	-0.659664	0.033292	promote
					XAF1	-0.659605	0.0417402	promote
					TBC1D10B	-0.659436	0.00159896	promote
					NUBP1	-0.659106	0.0280343	promote
					MIR4800	-0.659063	0.0241154	promote
					MIR3120	-0.658461	0.0379311	promote
					RRAS2	-0.655272	0.0150578	promote
					LCOR	-0.65481	0.00218414	promote
					ARHGEF9	-0.652003	0.0156967	promote
					TMEM117	-0.65154	0.0115479	promote
					SCAP	-0.649778	0.029583	promote
					BRPF1	-0.64946	0.0255097	promote
					LEP	-0.6492	0.0104192	promote
					LPCAT1	-0.648975	0.0145659	promote
					SNTN	-0.648497	0.00854232	promote
					PIGV	-0.647713	0.0475131	promote
					ATRX	-0.644931	0.0263643	promote
					NOL6	-0.644754	0.0337538	promote
					AIFM1	-0.643096	0.0354554	promote
					PCSK1N	-0.642285	0.0408228	promote
					ZNF174	-0.640511	0.0497005	promote
					CHST5	-0.638847	0.0181854	promote
					RPS27L	-0.637724	0.02746	promote
					SNHG28	-0.635883	0.0177029	promote
					RNASE1	-0.635094	0.0241515	promote
					PLGLB2	-0.634468	0.0105475	promote
					BTD	-0.632032	0.02612	promote
					MACO1	-0.632003	0.045647	promote
					ZXDA	-0.631333	0.0359343	promote
					MIR184	-0.630747	0.00627375	promote
					FCHO1	-0.630724	0.0236505	promote
					EIF4E2	-0.630584	0.031826	promote
					IRAG2	-0.62984	0.0018945	promote
					XCL2	-0.628819	0.00621006	promote
					TAB3	-0.628428	0.04085	promote
					ACTR5	-0.627744	0.0204215	promote
					POLR2D	-0.625503	0.0142061	promote
					PRR34	-0.625318	0.0334971	promote
					PILRA	-0.625206	0.0122996	promote
					ZCCHC3	-0.623664	0.00554576	promote
					FOXO3	-0.622639	0.000976345	promote
					GPR142	-0.62238	0.00850187	promote
					RSPH14	-0.621885	0.0499906	promote
					CD84	-0.621681	0.018876	promote
					PGC	-0.621387	0.0389014	promote
					OR9K2	-0.621263	0.039259	promote
					FLOT2	-0.62056	0.0348977	promote
					KCNAB2	-0.619823	0.0104941	promote
					OR2G6	-0.619565	0.038291	promote
					H6PD	-0.619305	0.0295235	promote
					PHOSPHO1	-0.619145	0.0179966	promote
					FAM174C	-0.618778	0.0418529	promote
					BIRC3	-0.617668	0.010005	promote
					TCERG1	-0.617482	0.0473905	promote
					H3C10	-0.615805	0.0385422	promote
					ANPEP	-0.614671	0.0122269	promote
					TBC1D16	-0.613878	0.00253922	promote
					ARL16	-0.613199	0.0286514	promote
					IQCK	-0.612511	0.0225092	promote
					FAM149B1	-0.61176	0.0316065	promote
					GNAO1	-0.609894	0.0170531	promote
					ZNF154	-0.609881	0.0329391	promote
					ANKRD55	-0.609665	0.00973324	promote
					SNAI2	-0.609651	0.0312793	promote
					ACTRT1	-0.609453	0.0367675	promote
					SPATA24	-0.608938	0.0235632	promote
					BAHCC1	-0.607378	0.0393017	promote
					GNPDA2	-0.605739	0.0282786	promote
					CLEC4F	-0.601266	0.028644	promote
					FAM83B	-0.601048	0.0313733	promote
					CTSV	-0.599767	0.015808	promote
					KRTAP19-7	-0.59769	0.0463497	promote
					MRI1	-0.597233	0.0129224	promote
					BRSK2	-0.594725	0.0393988	promote
					HLA-DPA1	-0.591992	0.0485831	promote
					AKAP6	-0.590794	0.00154291	promote
					SGTA	-0.589655	0.0367262	promote
					ANKRD65	-0.589573	0.0322721	promote
					MIR3650	-0.58936	0.0393466	promote
					PAK5	-0.5891	0.0178653	promote
					LAMC2	-0.588829	0.0127295	promote
					ITGAV	-0.587604	0.0118186	promote
					PLEKHA5	-0.586696	0.0115039	promote
					MIR2467	-0.585641	0.00274857	promote
					NEK11	-0.585519	0.0282452	promote
					FAM83E	-0.585415	0.0252551	promote
					MYLK2	-0.584598	0.00360202	promote
					LGI4	-0.584502	0.0273859	promote
					ABCA9	-0.583061	0.0472154	promote
					MDGA2	-0.582693	0.0396544	promote
					RHPN2	-0.578523	0.0275489	promote
					PLS1	-0.576195	0.00470457	promote
					MAGEE2	-0.575444	0.00225502	promote
					ZNF217	-0.575401	0.0137509	promote
					TMEM123	-0.574907	0.0274021	promote
					GIMAP8	-0.574539	0.024599	promote
					KCTD14	-0.572064	0.0322304	promote
					IQGAP1	-0.570588	0.0126185	promote
					DUSP14	-0.569485	0.0353455	promote
					SHISA9	-0.56712	0.0132317	promote
					PODNL1	-0.566272	0.0466321	promote
					ITPR3	-0.565091	0.0433319	promote
					TDO2	-0.5637	0.0132218	promote
					SGPP2	-0.563427	0.0461586	promote
					RXFP3	-0.563092	0.0307272	promote
					ENTREP3	-0.562991	0.0312307	promote
					PTPN12	-0.562454	0.0280102	promote
					LRRD1	-0.558976	0.0395154	promote
					MIR521-2	-0.558798	0.0499806	promote
					ITPA	-0.55818	0.0228877	promote
					CD200R1L	-0.556695	0.0396402	promote
					RCAN3	-0.556036	0.0284638	promote
					COL20A1	-0.555054	0.0448518	promote
					EBF1	-0.554607	0.0238059	promote
					CNTRL	-0.554448	0.0430737	promote
					ZFP36L2	-0.554395	0.0246248	promote
					IFI27L1	-0.553774	0.0152268	promote
					NKX6-3	-0.553443	0.0412091	promote
					CRMP1	-0.551822	0.0260287	promote
					PTAR1	-0.550425	0.0393524	promote
					DCLK1	-0.549859	0.0324042	promote
					SLC25A30	-0.5477	0.0342024	promote
					POTEC	-0.543473	0.0240413	promote
					H2AC11	-0.542064	0.0392376	promote
					ARID3B	-0.541804	0.049561	promote
					CABIN1	-0.539826	0.0204639	promote
					MMP21	-0.538313	0.0138803	promote
					OR4K5	-0.537961	0.010579	promote
					ZNF407	-0.536572	0.0210024	promote
					CHAC1	-0.53623	0.00944248	promote
					HECA	-0.533434	0.00856911	promote
					MS4A15	-0.532808	0.00177721	promote
					RAB11FIP2	-0.531957	0.0418799	promote
					CD28	-0.531508	0.0220273	promote
					ZNF124	-0.531034	0.036588	promote
					FBXW9	-0.529995	0.0121617	promote
					OCA2	-0.529832	0.00612638	promote
					POU6F2	-0.526085	0.00641698	promote
					PSPN	-0.524789	0.0357121	promote
					CACNA1I	-0.524777	0.0372648	promote
					PUSL1	-0.524651	0.0398136	promote
					ZNF213	-0.523435	0.0306443	promote
					ARL14EPL	-0.523313	0.0346211	promote
					ADAD2	-0.523077	0.0315921	promote
					PIP4P2	-0.516548	0.0291058	promote
					MIR27B	-0.515608	0.02193	promote
					DNAJB7	-0.515138	0.0114234	promote
					MYO16	-0.515069	0.0210514	promote
					SMG9	-0.515055	0.0225314	promote
					ELAVL2	-0.511748	0.0333115	promote
					GABRD	-0.511268	0.040333	promote
					TSSC4	-0.510968	0.0308932	promote
					KXD1	-0.509998	0.0181277	promote
					DNASE1	-0.509161	0.00959978	promote
					PIAS3	-0.508867	0.0144059	promote
					BASP1	-0.507754	0.0478971	promote
					NAA11	-0.507714	0.0481531	promote
					MIR4279	-0.50724	0.0206496	promote
					SEMA5B	-0.507178	0.0416297	promote
					USP49	-0.506836	0.0393562	promote
					RAMP3	-0.506461	0.0462529	promote
					TRIM3	-0.506154	0.0375665	promote
					KRTAP12-2	-0.50406	0.0396987	promote
					ERC2	-0.501689	0.0391569	promote
					NEB	-0.501585	0.0193464	promote
					GUCD1	-0.501352	0.024296	promote
					MXRA8	-0.501236	0.0495151	promote
					ATP6V1C1	-0.500968	0.035005	promote
					PPM1F	-0.500518	0.0216659	promote
					NECTIN4	-0.500195	0.0419054	promote
					H2BC14	-0.500143	0.00622812	promote

## Sheet: Large Ins
Gene Symbol	Log2FC	P-value	Regulation		Gene Symbol	Log2FC	P-value	Regulation
MIR6502	2.67469	0.0310847	inhibit		ZFP14	-2.97505	0.0400357	promote
MARS2	2.41984	0.0331209	inhibit		ERP27	-2.79466	0.0153345	promote
GPR89A	2.24878	0.00928893	inhibit		MIR615	-2.73378	0.0433695	promote
ELP3	2.02919	0.0401533	inhibit		NCR2	-2.72316	0.0436984	promote
OBI1	1.92921	0.030303	inhibit		OR2J3	-2.71898	0.00122165	promote
MIR514A1	1.92328	0.0390794	inhibit		FHIP2A	-2.59141	0.00523622	promote
P2RY14	1.83329	0.0270223	inhibit		BORA	-2.57927	0.0184186	promote
MIR371A	1.82038	0.022384	inhibit		NFYB	-2.56983	0.0192917	promote
RPL11	1.8083	0.0136052	inhibit		NHEJ1	-2.56755	0.00360721	promote
C12orf56	1.66503	0.0210286	inhibit		PPDPFL	-2.54648	0.00107938	promote
MIR5693	1.64676	0.00421223	inhibit		INO80	-2.50744	0.0126441	promote
GAN	1.6359	0.0128356	inhibit		ADAMTS3	-2.498	0.00607897	promote
KRT6B	1.59367	0.000210702	inhibit		EXOSC1	-2.49474	0.0170266	promote
ELAVL4	1.57294	0.0436814	inhibit		NAT8B	-2.47608	0.0356361	promote
CCDC25	1.55021	0.0328237	inhibit		BDP1	-2.45282	0.0338499	promote
AFG1L	1.54018	0.0496568	inhibit		DDX46	-2.45178	0.047947	promote
VMA12	1.53554	0.00648599	inhibit		MIR937	-2.45089	0.00900379	promote
MIR548AV	1.52933	0.022599	inhibit		NCBP1	-2.44698	0.0288143	promote
SCYL1	1.52401	0.00105008	inhibit		SPG21	-2.41339	0.0384661	promote
GULP1	1.49976	0.00496527	inhibit		LRP5L	-2.38355	0.017581	promote
SCG5	1.45766	0.00981113	inhibit		IL9	-2.38264	0.0130861	promote
MIR603	1.45296	0.044983	inhibit		C1orf21	-2.35119	0.0353901	promote
CLEC9A	1.43929	0.0399668	inhibit		VPS39	-2.34567	0.0406073	promote
RNPS1	1.39289	0.0144096	inhibit		RANBP3	-2.34413	0.0497473	promote
SRFBP1	1.38365	0.0192915	inhibit		NPVF	-2.33163	0.00474793	promote
MIR6756	1.31161	0.00131543	inhibit		MRPL46	-2.31602	0.0308462	promote
TMEM164	1.29677	0.0343715	inhibit		MIR200B	-2.29871	0.0451236	promote
DRAM1	1.28169	0.0211109	inhibit		KLHL34	-2.28926	0.00165267	promote
MIR6722	1.26655	0.0175365	inhibit		JKAMP	-2.28781	0.0110062	promote
SPPL2A	1.24967	0.0178105	inhibit		NHLRC2	-2.27661	0.0417	promote
OR8G1	1.24494	0.0343607	inhibit		IZUMO2	-2.26495	0.00958563	promote
NUP37	1.24277	0.0142319	inhibit		ZNF669	-2.26231	0.0110554	promote
G2E3	1.21397	0.00515109	inhibit		PPIAL4F	-2.25704	0.0147527	promote
GAGE12H	1.20801	0.0327888	inhibit		IL17RC	-2.25449	0.0228265	promote
DPH6	1.19155	0.0132568	inhibit		PSMB8	-2.25389	0.00380653	promote
TAS2R50	1.14661	0.0179071	inhibit		FAM111B	-2.25359	0.0192951	promote
SPOCK1	1.1395	2.61997e-05	inhibit		MIR888	-2.25198	0.0191642	promote
ARHGAP4	1.13914	0.000892315	inhibit		LIMD1	-2.24916	0.0488005	promote
ATP6V1C1	1.13501	0.0307458	inhibit		DDX47	-2.22475	0.00419658	promote
MIR300	1.12577	0.000933222	inhibit		PRDX1	-2.22248	0.0206681	promote
LINC02693	1.12549	0.033309	inhibit		BTBD10	-2.21875	0.00976537	promote
MIR5707	1.11491	0.0324212	inhibit		TXNDC12	-2.20903	0.0398327	promote
TMIGD1	1.08682	0.00283114	inhibit		ZNF843	-2.2085	0.0160994	promote
ZFYVE1	1.07779	0.0499242	inhibit		LMNA	-2.19824	0.0420995	promote
OR8K1	1.0756	0.0120983	inhibit		PLEKHG4	-2.19703	0.0429933	promote
THAP9	1.05688	0.0124353	inhibit		ARL17A	-2.17908	0.0183264	promote
SLC6A14	1.05677	0.00048876	inhibit		MRPS9	-2.17597	0.0353427	promote
SOCS4	1.05194	0.0151459	inhibit		MZT1	-2.17103	0.0278387	promote
NOX5	1.05103	0.040856	inhibit		SAMM50	-2.16729	0.000457939	promote
OR5AU1	1.04435	0.00167472	inhibit		PLEKHS1	-2.16414	0.0443753	promote
TAAR9	1.04039	0.00313829	inhibit		CLEC2D	-2.1517	0.0265962	promote
NGRN	1.03389	0.000678043	inhibit		HES5	-2.15156	0.00117749	promote
PHETA2	1.02128	0.00989597	inhibit		PROM2	-2.14731	0.0121511	promote
PPARA	1.00795	0.0103719	inhibit		ALDH1L2	-2.14671	0.0212461	promote
MCM3AP	0.993118	0.000102197	inhibit		SPIN2B	-2.14361	0.0072969	promote
KCNIP4	0.989977	0.0381271	inhibit		ZNF585B	-2.13303	0.00561975	promote
TRIM38	0.98386	0.00968233	inhibit		ZMAT4	-2.12799	0.0190656	promote
GDPD5	0.980922	0.00122169	inhibit		RBMS1	-2.12777	0.0371943	promote
EYA1	0.978993	0.00115698	inhibit		AQR	-2.117	0.0112083	promote
PPP2R5C	0.977878	0.0143375	inhibit		ADORA3	-2.10026	0.0316336	promote
DUXA	0.97613	0.045328	inhibit		MESD	-2.09691	0.0158645	promote
MYC	0.973599	0.00862094	inhibit		TRMT5	-2.09643	0.0456497	promote
KCNG1	0.967209	0.00395726	inhibit		TMPRSS11F	-2.09268	0.0359821	promote
LRIF1	0.962611	0.013193	inhibit		PDPK1	-2.08964	0.0317169	promote
IFNL1	0.944688	0.0489607	inhibit		CYP3A4	-2.08775	0.0434018	promote
ST6GAL2	0.940771	0.000696329	inhibit		MIR6128	-2.08758	0.0161306	promote
PP2D1	0.939723	0.0277079	inhibit		RALY	-2.07901	0.0143699	promote
LINC02876	0.936597	0.00876216	inhibit		ST3GAL3	-2.07744	0.00293698	promote
MIR6733	0.92678	0.0435017	inhibit		TRMT112	-2.07015	0.0396645	promote
TM4SF18	0.921518	0.0270057	inhibit		RUNX3	-2.05647	0.0294718	promote
ITGA3	0.920072	0.00203114	inhibit		ASIC1	-2.05528	0.0193769	promote
FAM118B	0.920055	0.0106833	inhibit		MME	-2.04998	0.0305972	promote
IFNE	0.903539	0.0144314	inhibit		GALNT2	-2.04959	0.0308185	promote
IQCG	0.90278	0.0309198	inhibit		TSR1	-2.02916	0.0121202	promote
RIMKLB	0.895233	0.0457629	inhibit		PTH	-2.02813	0.0378456	promote
RPP40	0.883629	0.0196492	inhibit		CTSE	-2.01811	0.00343861	promote
DAGLB	0.882325	0.0119146	inhibit		DIPK2B	-2.01219	0.0147496	promote
ESRRA	0.877603	0.000246932	inhibit		PROCR	-2.00931	0.0295661	promote
CCT8L2	0.873546	0.0384793	inhibit		CPVL	-2.00151	0.0354585	promote
MIR4438	0.872786	0.0280162	inhibit		TMEM130	-1.99256	0.023053	promote
DENND2A	0.864188	0.000158187	inhibit		KRT17	-1.99048	0.0359815	promote
ARHGEF10	0.861801	0.00111625	inhibit		PNMA8A	-1.97966	0.0246236	promote
KCNB2	0.850883	0.0275476	inhibit		DEPDC1B	-1.9757	0.0200566	promote
RIC1	0.850639	0.0426576	inhibit		CENPK	-1.96702	0.0358268	promote
PPEF1	0.844952	0.01763	inhibit		AIFM2	-1.96631	0.0165141	promote
COQ8B	0.843954	0.0055723	inhibit		FRAT1	-1.96223	0.0072815	promote
TP53INP1	0.839582	0.00901621	inhibit		HHAT	-1.95629	0.00288889	promote
PFN2	0.838485	0.0326917	inhibit		SPINK13	-1.95061	0.00362851	promote
CADM1	0.838054	0.0168227	inhibit		MIR6865	-1.94681	0.0489592	promote
FBLN1	0.833616	0.0478176	inhibit		NMB	-1.94499	0.0417455	promote
AARD	0.832948	0.0427313	inhibit		UTF1	-1.94363	0.0244808	promote
ERF	0.832662	0.00113741	inhibit		MGAT4A	-1.94278	0.0161965	promote
MIR34A	0.832231	0.0211641	inhibit		CDK14	-1.92781	0.0364179	promote
EGF	0.82475	0.0141002	inhibit		NAP1L1	-1.92767	0.00532082	promote
MIR99B	0.820832	0.00550439	inhibit		ARID3B	-1.92521	0.00552578	promote
EN1	0.816966	0.045064	inhibit		PLIN3	-1.91912	0.0128146	promote
LAMP2	0.814499	0.00115875	inhibit		SKIL	-1.91801	0.0440094	promote
DUSP13B	0.805991	0.00106766	inhibit		G0S2	-1.91439	0.00960341	promote
PALS2	0.805037	0.00179313	inhibit		CALCOCO1	-1.91311	0.031362	promote
MIR1182	0.803815	0.00359224	inhibit		GPR84	-1.91135	0.00525239	promote
CDCA7	0.802062	0.0437452	inhibit		TAF12	-1.9107	0.0155561	promote
PAIP1	0.79929	0.0394648	inhibit		DNAJC1	-1.90718	0.0416065	promote
RHCG	0.795554	0.0114526	inhibit		OR2G6	-1.90472	0.0208224	promote
SH3TC2	0.79002	0.0229393	inhibit		MUC12	-1.90242	0.0424046	promote
GGTLC1	0.785592	0.016464	inhibit		KPNA3	-1.90128	0.00349028	promote
SERPINB6	0.784932	0.0471289	inhibit		MIR301B	-1.90025	0.0361794	promote
RPLP0	0.7779	0.0260973	inhibit		EFR3A	-1.89938	0.0201161	promote
VWA1	0.766813	0.00131198	inhibit		ZNF569	-1.89738	0.0228597	promote
FBXO10	0.765755	0.0338766	inhibit		PDK1	-1.88955	0.0355946	promote
OR2L5	0.765563	0.00491256	inhibit		AHNAK	-1.88934	0.0341626	promote
MIR1253	0.764694	0.0285106	inhibit		NELFA	-1.88886	0.0442159	promote
NR2F6	0.764217	0.0279183	inhibit		PABIR1	-1.88409	0.015137	promote
PACS1	0.760005	0.0231125	inhibit		CACUL1	-1.88391	0.0133603	promote
MIR3681	0.759824	0.00386435	inhibit		UBXN1	-1.87911	0.0248511	promote
SYPL1	0.754359	0.0324083	inhibit		EDA2R	-1.87284	0.00182283	promote
ZNF419	0.75402	0.0135965	inhibit		NUDCD3	-1.87236	0.0194194	promote
MCM3	0.742167	0.0171779	inhibit		BMP10	-1.86698	0.0405756	promote
MOXD1	0.741725	0.0291384	inhibit		MIR4449	-1.86311	0.0180209	promote
L3MBTL2	0.740388	0.00896076	inhibit		CITED4	-1.86245	0.00114884	promote
ARMH1	0.73951	0.0185205	inhibit		ZNF257	-1.86086	0.00515403	promote
MACROH2A2	0.736661	0.00463636	inhibit		CNOT6L	-1.85999	0.0109527	promote
ENTPD5	0.733549	0.0173589	inhibit		EBNA1BP2	-1.85947	0.0347792	promote
TFDP2	0.723607	0.000484642	inhibit		SLC39A4	-1.85456	0.029568	promote
POLR3B	0.723188	0.033787	inhibit		REN	-1.84998	0.0491982	promote
VPS4B	0.722418	0.00228838	inhibit		LCORL	-1.84947	0.0437826	promote
FRMD5	0.712234	0.0150398	inhibit		EPC2	-1.8494	0.0382582	promote
BMI1	0.710546	0.016969	inhibit		RECQL5	-1.84826	0.000219457	promote
GABRA5	0.710295	0.021436	inhibit		NPM3	-1.84327	0.0126076	promote
LACTB	0.709285	0.0302846	inhibit		MIR885	-1.84262	0.00421539	promote
CCDC39	0.706289	0.0278892	inhibit		MAP1B	-1.83773	0.0373268	promote
SNTN	0.69592	0.0347749	inhibit		ARMH3	-1.83686	0.0215429	promote
LCE2C	0.69413	0.00635899	inhibit		SNX24	-1.83052	0.00194088	promote
NRN1L	0.694065	0.049084	inhibit		MYLIP	-1.83046	0.0465385	promote
CIT	0.692522	0.0140884	inhibit		MIR1302-7	-1.82866	0.00163732	promote
TADA2B	0.69249	0.00302117	inhibit		OR10J5	-1.82672	0.0313245	promote
NUDT7	0.691088	0.0445181	inhibit		TAC3	-1.8237	0.0404775	promote
CYP2F1	0.687587	0.00236731	inhibit		TMEM40	-1.82328	0.0262857	promote
RBM46	0.687075	0.0230366	inhibit		DTYMK	-1.82214	0.0139798	promote
VMAC	0.682906	0.0464511	inhibit		TMEM181	-1.8201	0.0343496	promote
GON7	0.682281	0.0331621	inhibit		H2AJ	-1.81745	0.0187799	promote
SLC5A9	0.681855	0.0135047	inhibit		SRP54	-1.81543	0.0468159	promote
KISS1	0.680804	0.0348771	inhibit		FAM210B	-1.81456	0.00164113	promote
BTNL9	0.679962	0.0246134	inhibit		SLC7A4	-1.81298	0.0101967	promote
GATA3	0.678946	0.0113343	inhibit		TPP2	-1.81177	0.00345807	promote
ILDR2	0.678335	0.0148264	inhibit		FAM89B	-1.80846	0.00684365	promote
PDCD6IP	0.675951	0.0439101	inhibit		FNDC3A	-1.80491	0.0415979	promote
STAR	0.674566	0.0288572	inhibit		HOXB5	-1.80257	0.0186241	promote
NAT8	0.672064	0.0251738	inhibit		GIN1	-1.7996	0.000934038	promote
PPFIBP1	0.671974	0.0471336	inhibit		ZNF660	-1.79813	0.0405277	promote
HLA-V	0.670986	0.013861	inhibit		WDR70	-1.79807	0.0423533	promote
ICAM4	0.664609	0.0349176	inhibit		PPP1R1B	-1.79612	0.00640513	promote
C22orf31	0.660378	0.0332081	inhibit		EVPL	-1.79559	0.042499	promote
RASIP1	0.65978	0.00381012	inhibit		GPR21	-1.79277	0.00549706	promote
MBNL2	0.657815	0.000719447	inhibit		ATP6V1D	-1.7886	0.00474271	promote
RPL29	0.655167	0.0472227	inhibit		NDUFS8	-1.78557	0.0166833	promote
NAT1	0.652659	0.000486507	inhibit		MAB21L3	-1.78371	0.0420643	promote
OGFRL1	0.65196	0.036607	inhibit		SPATA31G1	-1.78272	0.0152599	promote
MIRLET7D	0.65186	0.0118453	inhibit		HRH3	-1.77927	0.0123368	promote
HPSE	0.648789	0.0102919	inhibit		ACAA1	-1.77915	0.0371571	promote
MRTFB	0.648439	0.0167597	inhibit		SPATC1	-1.77828	0.0403282	promote
LIMD2	0.647568	0.0173147	inhibit		IL6ST	-1.77346	0.0409612	promote
PRSS38	0.646644	0.0145854	inhibit		CTU2	-1.77304	0.0191057	promote
VPS18	0.645712	0.00574964	inhibit		RNF145	-1.77097	0.0426176	promote
GTF2IRD2B	0.645392	0.0322394	inhibit		IFFO1	-1.75995	0.00843884	promote
C1orf43	0.643942	0.00303566	inhibit		TOMM20L	-1.75171	0.0128892	promote
COLQ	0.643907	0.0194724	inhibit		TUSC3	-1.74651	0.00100785	promote
PAQR3	0.642654	0.0294208	inhibit		CERCAM	-1.74459	0.0460112	promote
FAT4	0.640259	0.0106075	inhibit		LLGL2	-1.74127	0.0271005	promote
OSBPL7	0.639175	0.0326417	inhibit		MIR3974	-1.73498	0.0454515	promote
EXOC4	0.633513	0.00603337	inhibit		SEMA3D	-1.7345	0.0149865	promote
OR4F4	0.63291	0.0381775	inhibit		UBTD1	-1.73157	0.0265741	promote
FYCO1	0.63166	0.0111281	inhibit		BOC	-1.72562	0.00474758	promote
MAP1LC3B	0.623854	0.00348744	inhibit		VEGFB	-1.72504	0.0115824	promote
QRFPR	0.622752	0.00690044	inhibit		NEK3	-1.72439	0.0151595	promote
TESPA1	0.620362	0.0464837	inhibit		SNUPN	-1.72042	0.00868327	promote
PIP4P1	0.617171	0.0365086	inhibit		LRP2	-1.71927	0.014416	promote
MIR1205	0.615927	0.0235907	inhibit		NSMF	-1.7181	0.0281552	promote
PCP4	0.61497	0.0154172	inhibit		CDH5	-1.71754	0.0492985	promote
INPP5E	0.614525	0.00529084	inhibit		TARS2	-1.71719	0.0458072	promote
FASLG	0.611253	0.0390617	inhibit		MIR642B	-1.71349	0.0327659	promote
MDP1	0.609675	0.0282334	inhibit		OXA1L	-1.7016	0.0230873	promote
VEZF1	0.609034	0.00289519	inhibit		NEDD9	-1.69431	0.0126108	promote
PLSCR1	0.603334	0.00653072	inhibit		APOC2	-1.69416	0.01789	promote
MIR138-2	0.601678	0.00827264	inhibit		FKBP8	-1.69164	0.0397347	promote
WDR25	0.599926	0.00764618	inhibit		CD4	-1.69011	0.0469399	promote
CD8A	0.598822	0.0474419	inhibit		MPC1	-1.69006	0.0470646	promote
KEL	0.593754	0.0367298	inhibit		ADAMDEC1	-1.68834	0.0207539	promote
LTA	0.592088	0.00517079	inhibit		KPNA5	-1.68613	0.0461893	promote
MAFB	0.59014	0.0416954	inhibit		HCRTR1	-1.68432	0.0388355	promote
CSNK1G1	0.588705	0.0179883	inhibit		MECP2	-1.68086	0.014738	promote
DDR2	0.588594	0.00196067	inhibit		TMEM259	-1.67323	0.0298039	promote
OSBP2	0.588451	0.00720328	inhibit		ZFP92	-1.6717	0.0156163	promote
TAGLN3	0.584385	0.0381574	inhibit		SDCCAG8	-1.67114	0.0496157	promote
VWA2	0.579888	0.0240024	inhibit		DUSP5	-1.66715	0.040334	promote
IKZF4	0.578778	0.0303663	inhibit		ZNF445	-1.66655	0.00809109	promote
TMEM151B	0.578775	0.0191285	inhibit		MAT2B	-1.66513	0.00134736	promote
PJA1	0.578051	0.00264486	inhibit		ROPN1	-1.66429	0.028343	promote
S100A7A	0.575632	0.0384106	inhibit		ALG10B	-1.66398	0.0254665	promote
POTEC	0.574387	0.0383128	inhibit		SLC27A2	-1.66253	0.0152281	promote
CCL20	0.574274	0.0204293	inhibit		EFEMP2	-1.66147	0.025065	promote
SPINT1	0.573684	0.0435355	inhibit		GASK1B	-1.66052	0.027529	promote
SYS1	0.572682	0.0042528	inhibit		PATE1	-1.65799	0.0483503	promote
NLRP1	0.57192	0.0228602	inhibit		POLD4	-1.65783	0.00465744	promote
FES	0.567111	0.0228069	inhibit		PTPN21	-1.65711	0.0484332	promote
MIR3943	0.56503	0.0126857	inhibit		HDAC7	-1.65242	2.72244e-05	promote
CFAP47	0.561665	0.0333703	inhibit		PLEKHA1	-1.64879	0.019519	promote
SPRYD7	0.561386	0.0381055	inhibit		KRT16	-1.64821	0.0217995	promote
SMARCAD1	0.561353	0.0480775	inhibit		MIR1301	-1.64756	0.0404317	promote
MECOM	0.558709	0.0224216	inhibit		OR6T1	-1.64668	0.0362429	promote
CDKN1A	0.556918	0.0273776	inhibit		KCNH8	-1.6437	0.0423616	promote
TBC1D3F	0.556188	0.0139892	inhibit		PPM1A	-1.64344	0.0253962	promote
ATP5MGL	0.555105	0.000103534	inhibit		TRMO	-1.64304	0.032946	promote
CAGE1	0.553951	0.0029125	inhibit		ANO1	-1.64166	0.000393938	promote
SLC1A5	0.553918	0.0400462	inhibit		CDH22	-1.63991	0.0072732	promote
GAL3ST2	0.548286	0.00273746	inhibit		TMEM109	-1.63821	0.0242474	promote
STAT6	0.54739	0.0122042	inhibit		SLC7A14	-1.63646	0.0372448	promote
BRINP2	0.544556	0.0224492	inhibit		MSX2	-1.63516	0.0460432	promote
IGF2	0.543309	0.0439547	inhibit		ARID3A	-1.63424	0.0227201	promote
PGAM4	0.541778	0.00987256	inhibit		FCER2	-1.63	0.020385	promote
ZNRF2	0.540806	0.00530552	inhibit		CCIN	-1.62889	0.0129444	promote
SNAPC5	0.539983	0.00502399	inhibit		TDRD3	-1.62833	0.013923	promote
CXXC4	0.536218	0.0407753	inhibit		SLC35G5	-1.62495	0.0257912	promote
NIPA2	0.535328	0.0346191	inhibit		FBXO38	-1.62305	0.00633411	promote
STARD8	0.534838	0.0433467	inhibit		SELENOP	-1.62199	0.0271585	promote
GDF5	0.533216	0.0130762	inhibit		HEATR6	-1.62118	0.0145042	promote
AIF1	0.532947	0.0161185	inhibit		ANKS1A	-1.62117	0.0161448	promote
ATG10	0.532878	0.0166196	inhibit		RPE	-1.62006	0.0054413	promote
ZNF772	0.532838	0.00542469	inhibit		CDK2AP1	-1.61985	0.0295384	promote
PLEKHA7	0.531775	0.0298518	inhibit		KDELR2	-1.61659	0.0129754	promote
PLPP4	0.528887	0.0266545	inhibit		PKM	-1.61396	0.0253998	promote
GOT1L1	0.528853	0.0462586	inhibit		MIR449B	-1.61323	0.0462738	promote
RPRML	0.528433	0.0396915	inhibit		PEX11A	-1.61315	0.00312753	promote
BORCS8-MEF2B	0.52766	0.00543739	inhibit		DOK1	-1.6119	0.0449273	promote
C17orf100	0.525868	0.029543	inhibit		LCMT2	-1.61182	0.00071257	promote
AGAP2	0.525255	0.0330154	inhibit		FEM1C	-1.60989	0.0266609	promote
EPDR1	0.523966	0.0189794	inhibit		FAAP24	-1.60974	0.0211463	promote
ANXA2	0.519022	0.0401096	inhibit		PRRT1	-1.60534	0.0339637	promote
MIR500A	0.518566	0.0336116	inhibit		IAPP	-1.60467	0.0179373	promote
PRSS27	0.517998	0.0245118	inhibit		OR51S1	-1.60242	0.0476591	promote
OGT	0.517766	0.0152275	inhibit		AGAP6	-1.60118	0.0140321	promote
MIR7114	0.517437	0.0375983	inhibit		PLEKHM2	-1.60079	0.0345818	promote
DOCK2	0.51651	0.0204016	inhibit		CPSF2	-1.5979	0.00396436	promote
OR5M9	0.516363	0.00911076	inhibit		PRRC2A	-1.5979	0.0128407	promote
OR5L1	0.514608	0.0202628	inhibit		KRTAP15-1	-1.59708	0.0466735	promote
ZBED10P	0.51195	0.00928973	inhibit		OGFOD1	-1.59673	0.0212713	promote
KRT74	0.511558	0.00353341	inhibit		FABP3	-1.59649	0.0177498	promote
SLC31A2	0.508529	0.0116157	inhibit		UHMK1	-1.59617	0.0255338	promote
SH3YL1	0.50695	0.0166015	inhibit		ZNF10	-1.59365	0.0121473	promote
KNDC1	0.505876	0.0189869	inhibit		ERBB4	-1.5932	0.00921018	promote
TXNDC16	0.505677	0.0106245	inhibit		ZNF219	-1.5929	0.0461345	promote
MIR3651	0.505364	0.0124219	inhibit		FAM156B	-1.5913	0.0238015	promote
SLC2A3	0.503599	0.0461197	inhibit		FZD4	-1.58997	0.0360125	promote
DEFA3	0.503475	0.0190714	inhibit		HERC1	-1.58853	0.0157795	promote
KCNK18	0.503435	0.0312244	inhibit		CLK2	-1.58736	0.00204175	promote
FAM120C	0.503388	0.00503167	inhibit		APIP	-1.58609	0.0201659	promote
MEGF6	0.501227	0.0496085	inhibit		ROR2	-1.58566	0.0429852	promote
SIRT4	0.500468	0.0469633	inhibit		ADAMTSL4	-1.58523	0.00703914	promote
					MAEL	-1.58452	0.0246292	promote
					TMEM64	-1.58019	0.0408886	promote
					GCG	-1.57963	0.0391032	promote
					LYZL4	-1.57901	0.00677879	promote
					XAB2	-1.57162	0.0356906	promote
					MIR1178	-1.56853	0.0165945	promote
					BCL2L15	-1.56778	0.00638353	promote
					ELAC1	-1.56205	0.0158516	promote
					TMEM97	-1.55882	0.038187	promote
					YTHDC1	-1.55492	0.0113821	promote
					FZD3	-1.55438	0.0190147	promote
					TBX1	-1.55079	0.0415189	promote
					CREB5	-1.54699	0.0191517	promote
					NKX6-2	-1.54473	0.00718453	promote
					OR10H4	-1.54199	0.0100659	promote
					SMIM17	-1.53674	0.0171336	promote
					HBZ	-1.53623	0.00743519	promote
					MIR199B	-1.53473	0.0189791	promote
					OXLD1	-1.5311	0.017488	promote
					SCCPDH	-1.53063	0.0118857	promote
					COL4A2	-1.53036	0.0480498	promote
					MIR551A	-1.53011	0.0379676	promote
					AK3	-1.52639	0.048478	promote
					ZNF418	-1.52528	0.0367859	promote
					PGC	-1.52527	0.0232777	promote
					LRRTM3	-1.52375	0.0273475	promote
					DHRS11	-1.52326	0.0358991	promote
					LCN12	-1.52313	0.0279063	promote
					ADAM29	-1.52312	0.0465445	promote
					SFRP2	-1.5178	0.00934156	promote
					NALF1	-1.51763	0.0112267	promote
					LCE4A	-1.5163	0.00536094	promote
					ZNF491	-1.51628	0.026821	promote
					CPA6	-1.51567	0.00135444	promote
					JUN	-1.51513	0.0476096	promote
					RNF167	-1.51233	0.0260585	promote
					IFT22	-1.51033	0.0130453	promote
					GBP6	-1.50913	0.0033403	promote
					CDK17	-1.50694	0.00901113	promote
					GLB1L3	-1.50388	0.0214664	promote
					FNDC10	-1.50233	0.0187348	promote
					NDUFS4	-1.50043	0.0129948	promote
					ADGRL4	-1.49294	0.0377809	promote
					UIMC1	-1.49131	0.0158169	promote
					FNBP4	-1.49114	0.0131816	promote
					STING1	-1.49095	0.0282778	promote
					CCT3	-1.48997	0.0346422	promote
					MUTYH	-1.4871	0.0429817	promote
					TIE1	-1.48442	0.029524	promote
					GSTK1	-1.48281	0.0188043	promote
					F8A3	-1.47973	0.00477101	promote
					KCNE1	-1.47916	0.0181391	promote
					NPY2R	-1.47856	0.0343122	promote
					IRGM	-1.47741	0.0301248	promote
					ORAI2	-1.47424	0.0181515	promote
					TRIM32	-1.47141	0.0361377	promote
					RAB3IL1	-1.46998	0.00111444	promote
					USP15	-1.46866	0.0103765	promote
					RIPK3	-1.46806	0.0481319	promote
					LONRF3	-1.46774	0.00319351	promote
					ACER3	-1.46592	0.024458	promote
					MRPL10	-1.46589	0.0011907	promote
					SMIM29	-1.46538	0.00344248	promote
					CSE1L	-1.46094	0.0146523	promote
					ABHD12B	-1.4608	0.0280794	promote
					DCAF8L1	-1.45916	0.00892725	promote
					TAF1A	-1.45791	0.0496311	promote
					SYT3	-1.45666	0.0371353	promote
					NRROS	-1.4562	0.00138597	promote
					CSAD	-1.45578	0.0409478	promote
					OVOL2	-1.45525	0.0107846	promote
					TRIR	-1.45269	0.0274128	promote
					SCGB1C2	-1.45046	0.00914181	promote
					CABS1	-1.44782	0.0376596	promote
					FARS2	-1.44758	0.0259928	promote
					GAS8	-1.44736	0.00119427	promote
					C16orf86	-1.44525	0.000697294	promote
					AATK	-1.44475	0.0125232	promote
					NELL1	-1.44325	0.032224	promote
					NTN3	-1.44304	0.0191244	promote
					MIR6737	-1.44201	0.0403072	promote
					SLC1A1	-1.4403	0.00154484	promote
					FAM228A	-1.43814	0.0454739	promote
					ALOX12B	-1.4362	0.00602033	promote
					ENC1	-1.43094	0.02772	promote
					NOX1	-1.42926	0.0343264	promote
					CCSER2	-1.42545	0.0250035	promote
					PRR22	-1.4246	0.0337729	promote
					C20orf202	-1.42162	0.0443552	promote
					CFAP77	-1.42093	0.0311769	promote
					CEP57	-1.41244	0.0391925	promote
					BCAS4	-1.41226	0.0234667	promote
					DCP1B	-1.41123	0.0369552	promote
					CHN2	-1.40813	0.0188676	promote
					CARD11	-1.40611	0.0372328	promote
					ANKS1B	-1.40419	0.0181355	promote
					SLC22A17	-1.40229	0.0165958	promote
					MIR521-2	-1.39897	0.0448999	promote
					SNX10	-1.39868	0.0211583	promote
					KRTAP16-1	-1.39647	0.014004	promote
					NTN1	-1.39634	0.0103456	promote
					SNX12	-1.39106	0.000645396	promote
					DCAF13	-1.39078	0.0463631	promote
					IQGAP1	-1.38678	0.0467973	promote
					KIAA2013	-1.38612	0.000412737	promote
					RPL36A-HNRNPH2	-1.38573	0.0192063	promote
					AFAP1L1	-1.38504	0.0125502	promote
					IL11	-1.3834	0.0120604	promote
					AURKAIP1	-1.38328	0.00719901	promote
					MYBPC1	-1.38173	0.0202977	promote
					CELSR2	-1.38055	0.0254939	promote
					MRPS6	-1.37902	0.0181165	promote
					DUSP4	-1.37397	0.00795208	promote
					FIGNL1	-1.37388	0.0133313	promote
					KHNYN	-1.37344	0.0286246	promote
					NFXL1	-1.36851	0.00620278	promote
					LSM1	-1.3682	0.0355989	promote
					MOG	-1.36787	0.0330208	promote
					PHF13	-1.36662	0.0110119	promote
					MYH2	-1.36511	0.0467566	promote
					SNX9	-1.36461	0.0214195	promote
					ELOA2	-1.36305	0.035678	promote
					CARD10	-1.36072	0.0306852	promote
					CDH23	-1.35858	0.0249369	promote
					ERC1	-1.35675	0.0177401	promote
					JCAD	-1.35659	0.0360043	promote
					DUSP2	-1.35544	0.0210799	promote
					ALOX5	-1.35338	0.00110333	promote
					SPATA19	-1.35225	0.0191763	promote
					ATP5MC2	-1.35138	0.00831574	promote
					COL10A1	-1.35106	0.0144023	promote
					AKR1C1	-1.34873	0.044451	promote
					CCDC51	-1.34812	0.0304714	promote
					POLM	-1.34765	0.0246687	promote
					SPIB	-1.34712	0.0180555	promote
					COLEC10	-1.34376	0.0249209	promote
					GOLPH3L	-1.34327	0.00993826	promote
					LIPC	-1.34226	0.0362905	promote
					CYP7A1	-1.34172	0.0305332	promote
					MIR6754	-1.34151	0.0450364	promote
					NES	-1.33934	0.00427601	promote
					MIR4696	-1.33911	0.0379413	promote
					MAGEC1	-1.33801	0.0383434	promote
					MADCAM1	-1.33793	0.0476727	promote
					IL3	-1.33738	0.0339218	promote
					MIR4454	-1.33729	0.043798	promote
					PRRX1	-1.33215	0.00502613	promote
					SIAE	-1.33211	0.0013259	promote
					EPHA5	-1.33093	0.0284083	promote
					TRIM21	-1.32929	0.0399341	promote
					DPPA2	-1.32805	0.0404117	promote
					DIRAS2	-1.32752	0.038347	promote
					ABCD4	-1.32475	0.00125087	promote
					ADSS2	-1.32451	0.0386159	promote
					F2	-1.32364	0.0316816	promote
					NUTF2	-1.32361	0.0413477	promote
					TMEM54	-1.32358	0.00396442	promote
					ADCY2	-1.32172	0.0454931	promote
					PIP4K2B	-1.32151	0.0108563	promote
					GPX2	-1.32099	0.00124106	promote
					LINC02910	-1.31881	0.00957662	promote
					ALDH3B2	-1.31791	0.0187484	promote
					CASS4	-1.31606	0.0129324	promote
					PLA2G4A	-1.31588	0.0288552	promote
					REC8	-1.31512	1.14815e-05	promote
					CSGALNACT2	-1.31393	0.0397695	promote
					ADAM15	-1.31159	0.0321316	promote
					MTCP1	-1.30835	0.0254149	promote
					LMNTD1	-1.30625	0.0138876	promote
					SV2B	-1.306	0.0164416	promote
					GTSE1	-1.30483	0.0101998	promote
					UGP2	-1.30429	0.0450047	promote
					SLC7A5	-1.30375	0.024533	promote
					CELA2A	-1.30286	0.0427051	promote
					ABCD3	-1.30256	0.0258723	promote
					KLHL31	-1.30136	0.00876005	promote
					STRIP1	-1.30122	0.0371129	promote
					SUPT20H	-1.29968	0.0237045	promote
					UBE3C	-1.29845	0.0424225	promote
					TMEM120B	-1.29791	0.00548417	promote
					DCC	-1.29706	0.044131	promote
					PACC1	-1.29564	0.016473	promote
					GALT	-1.29381	0.0119689	promote
					WDR88	-1.29249	0.0337563	promote
					EGR2	-1.29203	0.0377971	promote
					OR8H3	-1.28889	0.0099507	promote
					OBSCN	-1.28856	0.00611413	promote
					CYP4F12	-1.28665	0.026544	promote
					SCGB1D4	-1.28632	0.0373418	promote
					OR2M5	-1.28608	0.00137351	promote
					CRH	-1.28478	0.00552909	promote
					CAPN11	-1.28466	0.0393399	promote
					CCBE1	-1.28421	0.0208759	promote
					CGAS	-1.28403	0.0364806	promote
					TOMM70	-1.28353	0.0409662	promote
					GDPGP1	-1.28316	0.0498667	promote
					TNN	-1.28256	0.0256838	promote
					MIR376C	-1.2771	0.0143928	promote
					NKX2-3	-1.27393	0.0115627	promote
					TMEM191C	-1.27307	0.0216689	promote
					LRRC24	-1.27275	0.0442394	promote
					SHB	-1.27013	0.0128394	promote
					PGRMC1	-1.268	0.00110292	promote
					GLUD2	-1.2664	0.0279715	promote
					MIR4769	-1.26615	0.000617738	promote
					PHF2	-1.26612	0.0368628	promote
					H4C8	-1.2657	0.0312711	promote
					PCDHB2	-1.26274	0.0138717	promote
					NUDT9	-1.26245	0.00994269	promote
					MAGEB16	-1.26234	0.00402761	promote
					EXOC3L2	-1.25994	0.0427562	promote
					SPP1	-1.25985	0.0195979	promote
					TC2N	-1.25656	0.0210071	promote
					SLC30A7	-1.25382	0.0198729	promote
					FKBP15	-1.2527	0.00680742	promote
					CEBPG	-1.25254	0.0483207	promote
					EPPK1	-1.25225	0.0428719	promote
					SEMA4B	-1.25163	1.50974e-05	promote
					FRMPD4	-1.25148	0.00788157	promote
					FIGN	-1.24779	0.036561	promote
					PKNOX2	-1.24527	0.0226396	promote
					LATS2	-1.24333	0.015272	promote
					POLK	-1.23912	0.0374347	promote
					SKP2	-1.23773	0.0133232	promote
					GMDS	-1.23684	0.0495303	promote
					MIR920	-1.23548	0.0357886	promote
					ZFP41	-1.23484	0.0477681	promote
					LRWD1	-1.23461	0.0481342	promote
					FGFR4	-1.2319	0.0387764	promote
					ADCY3	-1.23014	0.00813036	promote
					TELO2	-1.22953	0.0246491	promote
					IL16	-1.22689	0.0176983	promote
					APP	-1.22643	0.0201746	promote
					RYR3	-1.22197	0.0106544	promote
					LRRC75A	-1.22181	0.0322074	promote
					FAM170A	-1.21973	0.022946	promote
					LEP	-1.21766	0.0102273	promote
					OR2D2	-1.21686	0.0472126	promote
					RTCB	-1.21456	0.0361901	promote
					COA8	-1.21236	0.0448101	promote
					GP1BA	-1.21042	0.00666474	promote
					SECISBP2	-1.20995	0.0346421	promote
					ADGRB2	-1.20758	0.0179194	promote
					GYG2	-1.20757	0.0049602	promote
					MIR6839	-1.20576	0.00424861	promote
					RUVBL1	-1.20575	0.0411572	promote
					BMP2	-1.20533	0.0360886	promote
					C11orf96	-1.20442	0.00812315	promote
					PRIMPOL	-1.20401	0.0250146	promote
					NFKBID	-1.20355	0.0280169	promote
					OXTR	-1.20307	0.03	promote
					SESTD1	-1.2019	0.0157572	promote
					RAB36	-1.20144	0.037126	promote
					MIR6836	-1.20012	0.00840018	promote
					TXNRD1	-1.19988	0.0157295	promote
					FCN2	-1.19874	0.0291853	promote
					MCAT	-1.19589	0.0180246	promote
					TAL1	-1.19553	0.00688968	promote
					PHYHIPL	-1.19083	0.00308629	promote
					TNFRSF1A	-1.18837	0.00868232	promote
					KRAS	-1.18813	0.0333349	promote
					HSPA4	-1.1836	0.0350221	promote
					DPY19L4	-1.18348	0.0245813	promote
					ARRB2	-1.18243	0.0363986	promote
					MIR5704	-1.18035	0.0435758	promote
					MIR4458	-1.17982	0.00378385	promote
					ZBTB42	-1.17901	0.0440491	promote
					BICD2	-1.17893	0.000444503	promote
					SPATA25	-1.1763	0.0118208	promote
					H2BC6	-1.17365	0.0105041	promote
					MIR589	-1.1721	0.0139789	promote
					FAM184A	-1.16603	0.00371237	promote
					CASK	-1.16586	0.0350689	promote
					KIFC2	-1.16545	0.00592247	promote
					MIR514B	-1.16544	0.0370468	promote
					UNCX	-1.16428	0.0238699	promote
					PPAT	-1.16198	0.00271868	promote
					FAM110D	-1.16118	0.0110451	promote
					MIR4267	-1.16118	0.0360386	promote
					CCR8	-1.1611	0.0305344	promote
					KLK15	-1.16017	0.00800148	promote
					AMER2	-1.15977	0.00581637	promote
					RPL37	-1.15902	8.95319e-05	promote
					STAT5A	-1.15753	0.033286	promote
					RNASE11	-1.15709	0.00679651	promote
					JAM2	-1.15482	0.0204033	promote
					IDI1	-1.15469	0.047444	promote
					TIGD3	-1.15217	0.0232339	promote
					STRAP	-1.15204	0.0049126	promote
					PGPEP1L	-1.1468	0.00732885	promote
					TBC1D32	-1.14616	0.0107642	promote
					GPR135	-1.14459	0.0109348	promote
					PMVK	-1.14171	0.0385431	promote
					MS4A8	-1.14064	0.0148365	promote
					KCNAB2	-1.14	0.0323606	promote
					IFNAR1	-1.13853	5.46447e-05	promote
					CDH19	-1.13786	0.0126783	promote
					C19orf12	-1.13761	0.021451	promote
					GPR101	-1.13706	0.0429553	promote
					CCT6B	-1.13483	0.010607	promote
					KRT222	-1.13382	0.00270515	promote
					RHBDD3	-1.12873	0.0291389	promote
					OTX1	-1.12689	0.005985	promote
					KRTAP10-7	-1.12327	0.0305999	promote
					SCTR	-1.12269	0.000506728	promote
					HELB	-1.12194	0.0347066	promote
					RAB26	-1.12187	0.00219214	promote
					CARNS1	-1.12124	0.00448918	promote
					RFX1	-1.12117	0.0482083	promote
					TUBB4B	-1.11499	0.0349171	promote
					SSBP4	-1.1147	0.025371	promote
					CDY2B	-1.11366	0.00366753	promote
					COX7B2	-1.11248	0.000113853	promote
					PDZD11	-1.11237	0.0151623	promote
					KLF1	-1.10744	0.042212	promote
					DNAI7	-1.10471	0.00977508	promote
					ACVRL1	-1.10398	0.0275071	promote
					ATE1	-1.1032	0.00310719	promote
					ZNF675	-1.10245	0.0215381	promote
					MIR6830	-1.10213	0.021003	promote
					HIGD1B	-1.1009	0.0369055	promote
					PM20D2	-1.09841	0.00237318	promote
					HIRIP3	-1.09624	0.0197185	promote
					PLEKHA5	-1.0947	0.000272091	promote
					YAP1	-1.09457	0.0028455	promote
					CBY3	-1.09396	0.039083	promote
					RNF31	-1.09268	0.0256035	promote
					MTIF3	-1.0925	0.0343131	promote
					ZNF235	-1.0925	0.000589528	promote
					GPSM3	-1.091	0.00168396	promote
					RAVER1	-1.08953	0.00710003	promote
					TNFSF4	-1.08901	0.0359458	promote
					SORCS1	-1.08812	0.0120647	promote
					AGMAT	-1.08744	0.0086207	promote
					NFKB2	-1.08628	0.0388257	promote
					THOC7	-1.0847	0.0152447	promote
					BNIPL	-1.0836	0.033364	promote
					EIF1B	-1.08314	0.0462324	promote
					SET	-1.08289	0.0104597	promote
					LRRC3	-1.08043	0.0270965	promote
					IL2RG	-1.07991	0.00682509	promote
					ZFHX2	-1.07959	0.00537495	promote
					NAT9	-1.07899	0.00306812	promote
					KLHL38	-1.07802	0.0183991	promote
					SMLR1	-1.07211	0.025516	promote
					C1orf35	-1.07122	0.00903732	promote
					IGSF10	-1.07109	0.0281231	promote
					LRRC73	-1.07089	0.00846851	promote
					TCEAL1	-1.06951	0.0183639	promote
					GJD3	-1.06914	0.0195792	promote
					CTSS	-1.06723	0.0215559	promote
					LOC100533997	-1.06589	0.0411783	promote
					OPRK1	-1.06567	0.0261867	promote
					SCRT2	-1.06385	0.0437557	promote
					SF3A1	-1.06371	0.00575044	promote
					OPN1SW	-1.06196	0.0461296	promote
					KRT8	-1.06159	0.0326171	promote
					TMEM106C	-1.06133	0.0231096	promote
					CYP4A22	-1.06126	0.0263703	promote
					CASC3	-1.05936	0.0364526	promote
					COG7	-1.0583	0.046577	promote
					TMEM44	-1.05674	0.0195526	promote
					NR0B2	-1.05488	0.0250229	promote
					TAS2R3	-1.05431	0.0167359	promote
					EPHA10	-1.05387	0.0228673	promote
					MAGEA1	-1.04963	0.0321624	promote
					CLHC1	-1.04574	0.0399906	promote
					VNN2	-1.04532	0.0112834	promote
					SEMG2	-1.0445	0.0491176	promote
					SBK2	-1.04391	0.028371	promote
					EDRF1	-1.04036	0.0484498	promote
					PHF24	-1.04026	0.0272049	promote
					TMEM278	-1.0397	0.0430408	promote
					MBD3L5	-1.03937	0.0166987	promote
					EMILIN2	-1.03884	0.0279999	promote
					ST8SIA2	-1.03836	0.00148423	promote
					RRBP1	-1.03714	0.0363885	promote
					TRIP12	-1.0363	0.0232152	promote
					APOBEC3A	-1.03367	0.01899	promote
					NIM1K	-1.0301	0.00910566	promote
					PI4KB	-1.02908	0.00306097	promote
					CDK9	-1.02682	0.0246502	promote
					MPHOSPH6	-1.02545	0.00138792	promote
					PCDH12	-1.02428	0.0268471	promote
					PSAP	-1.02273	0.0492452	promote
					PRXL2B	-1.02151	0.0197385	promote
					SPMIP6	-1.02067	0.0177041	promote
					MIR4283-2	-1.02051	0.0287889	promote
					R3HCC1	-1.02043	0.00942926	promote
					DACT3	-1.01952	0.0129783	promote
					SND1	-1.01677	0.00253076	promote
					OR3A1	-1.01547	0.0280377	promote
					MIR370	-1.0154	0.0237823	promote
					PCDH11Y	-1.01534	0.00886445	promote
					OR6C68	-1.01465	0.00456274	promote
					LSS	-1.01339	0.0240505	promote
					PRPF31	-1.01111	0.0130553	promote
					TRPT1	-1.01002	0.0435946	promote
					SEMA5A	-1.00719	0.0350593	promote
					SLC39A11	-1.00354	0.0149527	promote
					POU4F1	-1.00198	0.0211258	promote
					MAPK14	-1.00138	0.0263178	promote
					SCRT1	-1.00082	4.57507e-05	promote
					NISCH	-1.00069	0.0318774	promote
					CYC1	-1.00067	0.00822689	promote
					NLRC5	-0.999248	0.010833	promote
					CCDC88B	-0.998536	0.018219	promote
					TNNI1	-0.997043	0.00520632	promote
					TANK	-0.995812	0.0348638	promote
					MYO9A	-0.995164	0.0390815	promote
					ZDHHC5	-0.994964	0.0385372	promote
					MIR3180-2	-0.993928	0.0294409	promote
					CHST5	-0.993171	0.00312531	promote
					C1orf115	-0.993107	0.00928582	promote
					OR52N2	-0.990151	0.0316397	promote
					ME2	-0.989693	0.0170122	promote
					SPSB4	-0.988114	0.00043752	promote
					NTNG2	-0.987475	0.0445125	promote
					FGF11	-0.986956	0.0404523	promote
					ADCY6	-0.98665	0.016431	promote
					SH2D7	-0.98493	0.00923679	promote
					PRKACB	-0.984224	0.0233258	promote
					TBR1	-0.983806	0.0113298	promote
					EIF2D	-0.982972	0.0127904	promote
					BPHL	-0.982415	0.00858965	promote
					LYPD6	-0.982378	0.0125775	promote
					SPATA31C1	-0.981839	0.0457549	promote
					H1-10	-0.981585	0.0226565	promote
					CHMP6	-0.981048	0.0446082	promote
					BID	-0.979416	0.0241795	promote
					INO80D	-0.979194	0.0434569	promote
					ARMCX5-GPRASP2	-0.975056	0.019229	promote
					ADRA1A	-0.97484	0.0014518	promote
					PLK5	-0.974671	0.0163525	promote
					GAP43	-0.971203	0.0261372	promote
					MMP11	-0.964352	0.016461	promote
					GRIN2B	-0.962279	0.02817	promote
					BHLHA9	-0.961534	0.00943383	promote
					CIDEC	-0.961127	0.00434608	promote
					C19orf25	-0.96097	0.0339186	promote
					WFDC9	-0.96076	0.0348408	promote
					TMEM86A	-0.957121	0.0495456	promote
					COL27A1	-0.954231	0.0131486	promote
					TSHB	-0.953694	0.0370648	promote
					H3C8	-0.953126	0.0391308	promote
					NR1H4	-0.947147	0.0266872	promote
					UGT2B17	-0.947047	0.0334542	promote
					COL12A1	-0.946612	0.00689566	promote
					RNASE8	-0.945574	0.0249556	promote
					GHDC	-0.945485	0.0299693	promote
					TRPC7	-0.942919	0.0334498	promote
					F9	-0.942657	0.0287037	promote
					SPANXC	-0.93915	0.000502554	promote
					EMC3	-0.938706	0.0263755	promote
					CNN2	-0.938364	0.040487	promote
					NEK6	-0.937707	0.00018777	promote
					STK32C	-0.937321	0.00156911	promote
					ETNK2	-0.934979	0.00166455	promote
					ENTPD6	-0.932045	0.0345015	promote
					LPGAT1	-0.930931	0.00857886	promote
					MIR4299	-0.929996	0.0361739	promote
					CLSTN3	-0.929393	0.0437412	promote
					SLC16A9	-0.927596	0.0187501	promote
					TRPS1	-0.927543	0.0285946	promote
					BSN	-0.927246	0.00441255	promote
					IGIP	-0.926201	0.0393064	promote
					CCDC185	-0.925379	0.0321544	promote
					TRMT61B	-0.924485	0.0285356	promote
					C1orf50	-0.923696	0.0291381	promote
					APOLD1	-0.922909	0.00244463	promote
					TRIM39-RPP21	-0.922065	0.0190713	promote
					LRRFIP1	-0.922036	0.0182257	promote
					MIR4428	-0.920594	0.00211028	promote
					LILRA5	-0.918583	0.00396817	promote
					VIRMA	-0.91748	0.00670491	promote
					CAMK1	-0.916645	0.00996969	promote
					FLYWCH2	-0.915494	0.0220888	promote
					RNF224	-0.915222	0.0419209	promote
					JARID2	-0.911634	0.0105484	promote
					OR1Q1	-0.911395	0.0042644	promote
					TNFSF18	-0.910717	0.0045345	promote
					H4C14	-0.910023	0.0490147	promote
					CPT1A	-0.908363	0.0382852	promote
					TENT4A	-0.908023	0.0143702	promote
					VAMP1	-0.906956	0.0141567	promote
					ELANE	-0.906414	0.0388196	promote
					POU2F3	-0.903284	0.00445755	promote
					NIN	-0.899352	0.0421399	promote
					PIK3CB	-0.896447	0.0108809	promote
					TUT7	-0.891886	0.0449838	promote
					ZNF587B	-0.888941	0.040607	promote
					FRRS1	-0.888456	0.0398273	promote
					SLC7A6	-0.888359	0.036923	promote
					UBE3A	-0.886108	0.0231993	promote
					LHFPL1	-0.88409	0.0262319	promote
					SEPTIN6	-0.883225	0.00268014	promote
					MIR8068	-0.883135	0.000475251	promote
					FBXL22	-0.882387	0.034244	promote
					SREBF2	-0.881458	0.0291401	promote
					MPP3	-0.881088	2.14263e-06	promote
					MIR5004	-0.880434	0.0400062	promote
					KIRREL2	-0.880246	0.011559	promote
					P2RX4	-0.879506	0.039116	promote
					STARD10	-0.877443	0.0436586	promote
					ARID1A	-0.87723	0.0251283	promote
					RP2	-0.877082	0.0105199	promote
					FAP	-0.876602	0.0174498	promote
					PHOSPHO1	-0.87564	0.0337288	promote
					TNXB	-0.872519	0.0413976	promote
					IGSF5	-0.872134	0.0185911	promote
					MUSTN1	-0.869443	0.0131981	promote
					DRGX	-0.869117	0.0411446	promote
					BAHD1	-0.869026	0.00178314	promote
					ICMT	-0.867388	0.0111284	promote
					RNF181	-0.866831	0.0386063	promote
					RELT	-0.865545	0.0492103	promote
					CIPC	-0.864689	0.0104075	promote
					CFAP210	-0.864421	0.0312402	promote
					RPS19BP1	-0.863742	0.0405106	promote
					ADAM11	-0.863083	0.0293371	promote
					POU3F2	-0.862335	0.0490582	promote
					MIR4728	-0.860864	0.0275273	promote
					MIR489	-0.859875	0.0120419	promote
					SCNN1B	-0.858995	0.0465497	promote
					ANKRD46	-0.858519	0.0351441	promote
					H4C16	-0.85682	0.0101478	promote
					NOXA1	-0.851651	0.0274638	promote
					FRMD6	-0.851582	0.0218014	promote
					GABARAPL2	-0.849272	0.0497194	promote
					PAPLN	-0.847885	0.0243678	promote
					TMEM222	-0.845057	0.0498695	promote
					FCAR	-0.844316	0.0288044	promote
					IL17REL	-0.843037	0.01116	promote
					FSAF1	-0.84019	0.0242233	promote
					SMARCA2	-0.840183	0.0456466	promote
					ADAMTS8	-0.839574	0.0312066	promote
					PARD3B	-0.837249	0.0464577	promote
					OR51M1	-0.836446	0.00965049	promote
					MEN1	-0.834567	0.0141279	promote
					NCOA3	-0.833373	0.0145606	promote
					SPIC	-0.833031	0.0386949	promote
					CLUH	-0.831765	0.00354232	promote
					C1S	-0.830409	0.0151735	promote
					ARSI	-0.829169	0.00884923	promote
					LINC02897	-0.82793	0.0263615	promote
					FCER1G	-0.826626	0.0423481	promote
					GLDN	-0.824594	0.0012956	promote
					NFATC2	-0.823987	0.0171544	promote
					C8A	-0.823558	0.0251673	promote
					LFNG	-0.823233	0.0281899	promote
					TNFSF11	-0.818799	0.021106	promote
					NT5C1A	-0.818445	0.0411853	promote
					TPO	-0.816784	0.0416906	promote
					AIG1	-0.813911	0.00949331	promote
					SIRT3	-0.811193	0.00353474	promote
					PRKAR2A	-0.811053	0.0466492	promote
					TMEM229B	-0.810918	0.0025967	promote
					SLC25A31	-0.808957	0.0481282	promote
					MX1	-0.807393	0.00868111	promote
					OR2M3	-0.805846	0.0470377	promote
					CDH26	-0.805451	0.0188214	promote
					LRIT1	-0.805011	0.0186786	promote
					MIR6803	-0.80459	0.0338707	promote
					GOPC	-0.800758	0.0193787	promote
					ADAMTS15	-0.800412	0.00768808	promote
					SPG11	-0.799583	0.0493124	promote
					MIR331	-0.797834	0.0355825	promote
					BRI3BP	-0.795439	0.026874	promote
					STIM2	-0.794324	0.0295715	promote
					ROR1	-0.794219	0.0333665	promote
					MIR4310	-0.793778	0.00691148	promote
					WBP2	-0.79144	0.00758362	promote
					CNFN	-0.791339	0.0361959	promote
					TIGAR	-0.7913	0.0385255	promote
					UFSP2	-0.78913	0.0188464	promote
					ZNF684	-0.789071	0.045982	promote
					PAK6	-0.786912	0.0216585	promote
					PARVB	-0.785492	0.0263194	promote
					KRTAP5-1	-0.78545	0.00418937	promote
					FSCN2	-0.784323	0.0457947	promote
					PLPPR1	-0.783269	0.0317583	promote
					MED4	-0.783151	0.0101807	promote
					TFE3	-0.782607	0.00546392	promote
					SEC14L4	-0.782328	0.028266	promote
					YIPF4	-0.781031	0.0369187	promote
					QTRT2	-0.780077	0.00396681	promote
					CCT6A	-0.779575	0.0248851	promote
					DEFB114	-0.779254	0.034481	promote
					FN1	-0.778134	0.0335241	promote
					GPR15	-0.776136	0.0275075	promote
					DDX54	-0.775416	0.0238133	promote
					STMN4	-0.775223	0.00394735	promote
					DDRGK1	-0.774589	0.0115334	promote
					EIF3L	-0.773912	0.0141696	promote
					TMEM131L	-0.772059	0.0351008	promote
					DYRK3	-0.7712	0.0139295	promote
					CAMKK1	-0.767413	0.00290161	promote
					ZCCHC8	-0.765991	0.020736	promote
					SPANXC	-0.761478	0.0461303	promote
					NADK2	-0.760292	0.0359138	promote
					CD22	-0.759738	0.0146603	promote
					GCHFR	-0.757434	0.020805	promote
					TAF11	-0.756573	0.0416952	promote
					GPR108	-0.756192	0.0192323	promote
					WDR27	-0.756066	0.0349747	promote
					ENTREP1	-0.753679	0.0463683	promote
					XRCC2	-0.752886	0.0273004	promote
					RNF14	-0.752609	0.0195542	promote
					ANKMY2	-0.750372	0.00518686	promote
					TM4SF19	-0.75028	0.00356541	promote
					RALGDS	-0.748297	0.0272139	promote
					TOM1	-0.745583	0.0203818	promote
					SLC44A5	-0.744972	0.0486445	promote
					DPRX	-0.7441	0.0450955	promote
					MIR2052	-0.743533	0.0105457	promote
					GPR65	-0.742401	0.0331982	promote
					SUPT4H1	-0.742033	0.00806873	promote
					TRAF1	-0.740795	0.0311904	promote
					DDX31	-0.737789	0.013486	promote
					MIR6843	-0.73762	0.0296204	promote
					PLEKHG4B	-0.73738	0.0136543	promote
					P2RY8	-0.735213	0.0141654	promote
					LCTL	-0.734843	0.00341173	promote
					CYP2C18	-0.734634	0.0413151	promote
					POU2AF1	-0.734472	0.0208006	promote
					ASZ1	-0.73326	0.0248962	promote
					SLC41A1	-0.732384	0.016265	promote
					MIR30A	-0.732199	0.00764147	promote
					RAPGEF3	-0.731872	0.0389056	promote
					WWP1	-0.731532	0.00984327	promote
					SPOCD1	-0.729985	0.0486208	promote
					ZDHHC1	-0.728285	0.0428938	promote
					CACNA1F	-0.727479	0.0140925	promote
					BDH1	-0.726251	0.0142918	promote
					TLNRD1	-0.726109	0.0190499	promote
					FCRL4	-0.724808	0.00610662	promote
					ISLR	-0.724207	0.0302739	promote
					MRI1	-0.721224	0.00182405	promote
					SFXN1	-0.720188	0.0352855	promote
					TEKT4	-0.720141	0.0137582	promote
					FILIP1	-0.717447	0.0494282	promote
					PYGO2	-0.716633	0.0225137	promote
					ZCCHC7	-0.716141	0.0103983	promote
					PNOC	-0.715991	0.0264958	promote
					OCA2	-0.71477	0.0140932	promote
					RAET1L	-0.714664	0.0221414	promote
					RSPH10B2	-0.713763	0.0111218	promote
					KREMEN2	-0.713046	0.0435807	promote
					RPH3A	-0.710904	0.0439855	promote
					MTRNR2L1	-0.709543	0.0310196	promote
					ZNF30	-0.70855	0.0423191	promote
					POLE4	-0.70759	0.0245148	promote
					TTC27	-0.707463	0.0161646	promote
					TMIE	-0.706328	0.0342085	promote
					SOHLH1	-0.704243	0.020692	promote
					MIR4632	-0.703348	0.0389324	promote
					ANKRD20A4P	-0.703249	0.0238741	promote
					KIAA1549L	-0.702419	0.0207984	promote
					IFIT2	-0.702201	0.0429459	promote
					LDB1	-0.701714	0.0153786	promote
					ZBTB44	-0.700072	0.0347471	promote
					HCRT	-0.699443	0.0452159	promote
					RHBDF1	-0.69888	0.0493249	promote
					MAL2	-0.697841	0.00421025	promote
					MXD4	-0.697209	0.0464751	promote
					EIF4A2	-0.6972	0.0169622	promote
					EPS8L3	-0.695739	0.00548575	promote
					MAP3K12	-0.69427	0.00116642	promote
					DPP9	-0.687117	0.0358007	promote
					RAB33A	-0.686246	0.0407553	promote
					LCN1	-0.68343	0.0475677	promote
					TSNARE1	-0.680998	0.0336632	promote
					RNF20	-0.679171	0.00964617	promote
					TRIM69	-0.679164	0.0408833	promote
					BCL2L1	-0.678624	0.0233119	promote
					TXNDC5	-0.676688	0.0143257	promote
					PNMA8B	-0.675813	0.049444	promote
					BCAR1	-0.673106	0.0111394	promote
					SPATA45	-0.669862	0.0384976	promote
					SMPD1	-0.667612	0.00621531	promote
					CARMIL2	-0.667181	0.03093	promote
					IDH3G	-0.662332	0.0351223	promote
					HECW1	-0.659873	0.0145175	promote
					TOX3	-0.659866	0.0479733	promote
					S1PR4	-0.659299	0.00875636	promote
					BLTP2	-0.658838	0.0476951	promote
					MAFF	-0.657662	0.00340955	promote
					PRF1	-0.656913	0.0220506	promote
					ELOA3P	-0.656783	0.0251363	promote
					ABCB6	-0.656585	0.0188425	promote
					FAM200B	-0.655864	0.0130735	promote
					BHLHE22	-0.655613	0.0372731	promote
					KCTD18	-0.651065	0.00670176	promote
					IPO4	-0.649874	0.00698346	promote
					ERCC3	-0.648481	0.0449469	promote
					CYP2A7	-0.64674	0.0266648	promote
					MIR941-4	-0.646628	0.000689019	promote
					TNFRSF8	-0.644518	0.0394856	promote
					RRM2	-0.644262	0.0318466	promote
					KRTAP9-3	-0.643086	0.00318996	promote
					BTG1	-0.643059	0.0202581	promote
					FUT7	-0.641994	0.0165852	promote
					CNDP2	-0.6418	0.0423607	promote
					H3C11	-0.640051	0.030637	promote
					RHOU	-0.637426	0.0259989	promote
					MIR3973	-0.637016	0.011789	promote
					DLL4	-0.627123	0.0163637	promote
					GIMAP1-GIMAP5	-0.622326	0.0357302	promote
					GFOD1	-0.621394	0.00122161	promote
					PNISR	-0.618957	0.0325455	promote
					LHX5	-0.617992	0.0465347	promote
					TLE5	-0.615076	0.0141984	promote
					ZNF791	-0.611122	0.0497299	promote
					DENND4C	-0.610879	0.0405716	promote
					P2RY6	-0.610305	0.0281276	promote
					ATMIN	-0.609782	0.0131642	promote
					MAST3	-0.609637	0.0218364	promote
					MIR3690	-0.609606	0.0264696	promote
					KBTBD13	-0.60946	0.0320969	promote
					ACRV1	-0.60657	0.012732	promote
					AHCYL2	-0.603705	0.0476706	promote
					FUT4	-0.599347	0.034592	promote
					SHISA4	-0.598468	0.0250607	promote
					DOCK8	-0.597598	0.0327693	promote
					ACSF2	-0.597548	0.0378984	promote
					PKP3	-0.59462	0.0343488	promote
					BNIP1	-0.592844	0.0183188	promote
					CDCA8	-0.592073	0.0152314	promote
					B3GALT4	-0.584115	0.00623286	promote
					TEKTIP1	-0.582063	0.0372694	promote
					CAMK1D	-0.579024	0.042658	promote
					MIR4697	-0.577783	0.0278053	promote
					OR52E6	-0.576329	0.048656	promote
					GALE	-0.574172	0.026654	promote
					DHDH	-0.573902	0.00205307	promote
					CELSR1	-0.56788	0.0366342	promote
					DLGAP1	-0.567736	0.015368	promote
					PROKR1	-0.566436	0.0171641	promote
					BET1L	-0.565632	0.0127727	promote
					EIF3J	-0.565386	0.0275639	promote
					SIRT2	-0.564982	0.0475877	promote
					TBC1D14	-0.563975	0.00171546	promote
					MICU3	-0.563893	0.00529294	promote
					C1GALT1	-0.557139	0.0499362	promote
					TSC1	-0.554822	0.0221625	promote
					APOL6	-0.554787	0.0293609	promote
					MIR636	-0.553622	0.0471214	promote
					SYNRG	-0.553061	0.0320395	promote
					TIGD5	-0.552287	0.0411365	promote
					FOXO1	-0.550591	0.0224204	promote
					ZNF100	-0.549896	0.00199385	promote
					CLPP	-0.549895	0.0209613	promote
					CD14	-0.548539	0.0123577	promote
					ATP13A5	-0.548257	0.0147487	promote
					STKLD1	-0.546407	0.00330073	promote
					CNIH3	-0.544249	0.000852092	promote
					JRK	-0.542114	0.00393499	promote
					GNB1L	-0.541384	0.0328389	promote
					MCOLN3	-0.538651	0.032721	promote
					KLF13	-0.538348	0.0467945	promote
					EFNA3	-0.537344	0.0305882	promote
					HSD17B11	-0.536896	0.0121279	promote
					RGS7BP	-0.53198	0.0163573	promote
					TCF12	-0.530744	0.0496386	promote
					MKNK2	-0.528669	0.00507071	promote
					KATNAL2	-0.526959	0.0353948	promote
					SLC38A6	-0.52618	0.0136297	promote
					MYO18B	-0.525448	0.00205983	promote
					BMP4	-0.52394	0.0479471	promote
					DAO	-0.522527	0.0208912	promote
					XAGE1B	-0.522289	0.0251893	promote
					NEURL4	-0.52108	0.0460957	promote
					PTX3	-0.520081	0.0230375	promote
					ZNF71	-0.519983	0.00733425	promote
					WIPI1	-0.517955	0.0170373	promote
					LRCH3	-0.509847	0.00811865	promote
					ATP13A1	-0.505226	0.00160575	promote
					ZBTB18	-0.501082	0.00363232	promote
					KLHL26	-0.500736	0.0467302	promote
					TENT5A	-0.500059	0.00186206	promote

## Sheet: MH Small Del
Gene Symbol	Log2FC	P-value	Regulation		Gene Symbol	Log2FC	P-value	Regulation
MIR4463	1.92307	0.0273985	inhibit		MIR4535	-3.85738	0.0403798	promote
PCDHGA10	1.8233	0.0268388	inhibit		MIR4512	-3.31549	0.0130191	promote
GOLIM4	1.42313	0.0172851	inhibit		MIR4457	-3.22776	0.014768	promote
SCN2A	1.31467	0.00201133	inhibit		TAF5L	-3.08305	0.00039046	promote
ZNG1E	1.26272	0.0233327	inhibit		SLC9A9	-3.08125	0.000195855	promote
SERINC4	1.22905	0.000258474	inhibit		TMEM169	-3.00903	0.0024523	promote
MIR302B	1.16548	0.0368514	inhibit		GPRC6A	-3.00744	0.0142149	promote
EYS	1.06784	0.0370307	inhibit		NRDE2	-2.80003	0.0323869	promote
RTCB	1.04693	0.0269479	inhibit		SYT1	-2.78666	0.00417096	promote
OR2J2	1.03216	0.000151841	inhibit		TAF5	-2.78573	0.0240254	promote
MIR4300	0.977277	0.0244152	inhibit		MIR663B	-2.75919	0.00739967	promote
GCA	0.975505	0.0367023	inhibit		FAM227B	-2.752	0.0439836	promote
MRPL23	0.967982	0.0270476	inhibit		IPP	-2.70515	0.00966135	promote
TRIM64	0.913102	0.00524604	inhibit		TLX1	-2.64023	0.0365141	promote
ARGLU1	0.900062	0.0285302	inhibit		PHB1	-2.59197	0.0459935	promote
BDP1	0.895858	0.00649539	inhibit		ABCB7	-2.58727	0.00316694	promote
UBC	0.879354	0.00921983	inhibit		PNPT1	-2.54623	0.00893254	promote
SULT1A4	0.845053	0.0133111	inhibit		C14orf39	-2.4995	0.0293104	promote
JADE3	0.840457	0.0291619	inhibit		ATP6V1B2	-2.45778	0.0221296	promote
CAB39	0.840411	0.0255269	inhibit		GNA15	-2.40987	0.00403484	promote
TMEM202	0.840121	0.0238425	inhibit		SLC22A25	-2.38281	0.0278641	promote
H2AC25	0.838079	0.0130495	inhibit		SLFN12	-2.37303	0.0159813	promote
MIR4649	0.831698	0.0218149	inhibit		XRN1	-2.35646	0.0110024	promote
MIR6134	0.827202	0.0372473	inhibit		CLDND1	-2.33941	0.00246092	promote
CIB3	0.799733	0.0318109	inhibit		IFI16	-2.33245	0.0277689	promote
NAB2	0.798637	0.00756892	inhibit		LCN12	-2.33017	0.00403631	promote
OR5W2	0.785495	0.0221306	inhibit		USP44	-2.32963	0.017511	promote
PLIN4	0.777756	0.000772259	inhibit		EPDR1	-2.32853	0.0015725	promote
MS4A5	0.777213	0.012991	inhibit		SLC50A1	-2.31993	0.00882572	promote
SPAG6	0.772752	0.0134762	inhibit		FMO1	-2.30936	0.0104506	promote
RCOR2	0.771651	0.000981952	inhibit		TATDN2	-2.28813	0.0146087	promote
MIR3674	0.752009	0.00212418	inhibit		OTUD4	-2.28508	0.0209814	promote
SH2D1B	0.750465	0.0121698	inhibit		SCAND1	-2.23686	0.000889153	promote
NPY5R	0.743019	0.0393792	inhibit		PDE7A	-2.23631	0.0240193	promote
TCIRG1	0.741153	0.0137059	inhibit		GKN2	-2.23175	0.0284041	promote
ZNF417	0.740786	0.00185274	inhibit		MAP6D1	-2.21704	0.0209356	promote
MIR151B	0.738337	0.044198	inhibit		RPS25	-2.21597	0.00287835	promote
BANK1	0.731755	0.0437342	inhibit		SOX3	-2.19376	0.00987893	promote
RWDD3	0.729279	0.0471053	inhibit		SLC35D1	-2.18081	0.035006	promote
PFDN5	0.722195	0.014511	inhibit		DLX1	-2.1729	0.041371	promote
CUL2	0.721547	0.0105732	inhibit		EML2	-2.16227	0.0154808	promote
USF1	0.71257	0.0334292	inhibit		MIR4724	-2.15082	0.00383699	promote
PSMA4	0.70281	0.0131125	inhibit		FGFR4	-2.12833	0.0442159	promote
KCNT2	0.69958	0.00356503	inhibit		TC2N	-2.12806	0.00209487	promote
DEPP1	0.692427	0.0271445	inhibit		MAP3K2	-2.1114	0.0211444	promote
POMK	0.691049	0.0358159	inhibit		CLEC2D	-2.08902	0.0134801	promote
SERINC5	0.689451	0.0171803	inhibit		CYB5A	-2.08822	0.0491345	promote
CSGALNACT2	0.686992	0.0390349	inhibit		GPD1L	-2.08579	0.0363256	promote
HILPDA	0.683241	0.0401026	inhibit		TRHR	-2.08028	0.0165699	promote
IL6	0.682399	0.0101952	inhibit		NUDT10	-2.07668	0.0142839	promote
OR2A42	0.668811	0.0136433	inhibit		CST2	-2.06243	0.00435825	promote
ZNF486	0.662228	0.00594947	inhibit		CMC1	-2.06067	0.0133465	promote
DMD	0.658949	0.0481074	inhibit		ZNF492	-2.06	0.0413997	promote
WDTC1	0.657764	0.0126743	inhibit		ATP6V1G3	-2.05767	0.0434288	promote
MIR127	0.656396	0.00666292	inhibit		CABLES1	-2.0398	0.0286688	promote
MTREX	0.656066	0.0381775	inhibit		MIR5584	-2.03854	0.029517	promote
GON7	0.655377	0.0178665	inhibit		LPAR6	-2.03659	0.00249464	promote
PCSK1N	0.652312	0.0205339	inhibit		ARMC7	-2.03347	0.000656167	promote
MIR7151	0.652242	0.0256867	inhibit		STXBP3	-2.02767	0.00503646	promote
FRY	0.649448	0.0125378	inhibit		CTDP1	-2.01901	0.00880209	promote
C15orf48	0.646022	0.04829	inhibit		ZNF264	-2.01435	0.00969536	promote
KLHDC2	0.646007	0.048004	inhibit		MIR4738	-2.01355	0.0413195	promote
UCP2	0.645447	0.00129263	inhibit		ZMAT3	-2.0133	0.0094977	promote
TRPC3	0.645376	0.0457444	inhibit		MRM1	-2.00455	0.0137466	promote
CCNB2	0.639777	0.0392611	inhibit		SPINK9	-1.99962	0.00172796	promote
TMEM35B	0.636776	0.00126173	inhibit		OR56A3	-1.99317	0.00749166	promote
FAM13B	0.636362	0.0346838	inhibit		TPTE	-1.98777	0.0432778	promote
S100A8	0.632507	0.0108923	inhibit		MIR23C	-1.98543	0.0304813	promote
MTX2	0.632267	0.0123896	inhibit		PDGFD	-1.98287	0.00788319	promote
RRAGB	0.631227	0.0418951	inhibit		GCM1	-1.97287	0.0407003	promote
SIGLECL1	0.63078	0.0405154	inhibit		CD163L1	-1.96513	0.0413514	promote
PPP4R3A	0.629809	0.0476711	inhibit		TUBGCP6	-1.96292	0.00933776	promote
CRYBA4	0.62472	0.00731984	inhibit		MSH6	-1.96182	0.0150709	promote
OR5D18	0.621288	0.000120681	inhibit		GLUD1	-1.95337	0.0115072	promote
RNF152	0.618934	0.0116924	inhibit		TBPL2	-1.95197	0.00969401	promote
RHOH	0.618912	0.000101322	inhibit		TCTA	-1.94775	0.00378572	promote
STUM	0.61849	0.0087197	inhibit		ARFIP2	-1.94292	0.0171415	promote
ACADVL	0.618477	0.00874547	inhibit		CBY2	-1.93915	0.0444797	promote
OR52D1	0.615154	0.0302579	inhibit		RPS12	-1.93406	0.0252296	promote
FCGR2A	0.611011	0.0161033	inhibit		FAAP100	-1.93308	0.00980619	promote
WASHC1	0.607891	0.0183806	inhibit		B3GALNT1	-1.92884	0.0391071	promote
ASF1B	0.607515	0.0319851	inhibit		ANTXR2	-1.90952	0.00759632	promote
CRYGB	0.607498	0.0156149	inhibit		UBE2W	-1.90237	0.0265765	promote
DSG2	0.60355	0.0125699	inhibit		MBD4	-1.90057	0.0344619	promote
MARCHF8	0.595305	0.00548474	inhibit		TMEM233	-1.90049	0.00122981	promote
RPL24	0.594899	0.00498521	inhibit		MIR4534	-1.89863	0.0442775	promote
RPL27	0.592889	0.00658673	inhibit		THRAP3	-1.88845	0.0120406	promote
CYP2C9	0.592746	0.0104369	inhibit		UNC13B	-1.88751	0.0428038	promote
SLITRK2	0.590883	0.0298837	inhibit		CHAC2	-1.88732	0.0471687	promote
RPL23	0.585145	0.0102815	inhibit		MAP4K1	-1.87495	0.0160639	promote
PC	0.582959	0.0237594	inhibit		MIR208A	-1.8727	0.0141989	promote
NUDT19	0.582139	0.0469345	inhibit		ZNF471	-1.87066	0.0144303	promote
CABP5	0.581454	0.0290111	inhibit		TCEANC2	-1.86888	0.0160344	promote
AK7	0.579351	0.0425245	inhibit		TNFRSF17	-1.85933	0.00624423	promote
SMAP2	0.578801	0.00893621	inhibit		RAP1B	-1.85534	0.0277584	promote
MIR548AS	0.578709	0.0274373	inhibit		ZIC5	-1.85091	0.0460558	promote
SERPINA11	0.576413	0.0107578	inhibit		PRKCQ	-1.84742	0.00480258	promote
RFLNB	0.575107	0.0371724	inhibit		KCNN2	-1.84253	0.0192949	promote
KANSL1	0.570722	0.0348937	inhibit		CASP2	-1.83833	0.0351224	promote
A3GALT2	0.569433	0.0179568	inhibit		RHCG	-1.8346	0.0470169	promote
PIF1	0.567985	0.00269505	inhibit		NOTUM	-1.83425	0.000681205	promote
DSCC1	0.567562	0.015765	inhibit		TMEM267	-1.83363	0.00234292	promote
OR10G9	0.565954	0.0489541	inhibit		FAXDC2	-1.833	0.0111569	promote
GALNT13	0.564445	0.014793	inhibit		MIR5572	-1.83095	0.00810702	promote
CDC16	0.563085	0.016177	inhibit		RMND5B	-1.82953	0.0281094	promote
SMPDL3B	0.562579	0.00123836	inhibit		TXNDC9	-1.82896	0.00180895	promote
HTRA1	0.562524	0.0401122	inhibit		IER3IP1	-1.82809	0.0452673	promote
PEX26	0.561889	0.00754935	inhibit		TBL2	-1.82531	0.0498002	promote
SLX9	0.558556	0.0252383	inhibit		RGS8	-1.82408	0.0482844	promote
TOP2B	0.558144	0.0394978	inhibit		THAP1	-1.82217	0.00587187	promote
PBX3	0.555712	0.0347157	inhibit		KHNYN	-1.82105	0.0432391	promote
MTPAP	0.555458	0.0381108	inhibit		RALA	-1.81574	0.00324581	promote
CENPF	0.553964	0.0253226	inhibit		SLC25A51	-1.80408	0.0323957	promote
SRPRA	0.553409	0.00677561	inhibit		LYPLA2	-1.80312	0.00334768	promote
KAT8	0.551111	0.0257309	inhibit		MIR195	-1.80225	0.0417438	promote
IRX6	0.550182	0.0215704	inhibit		CARD6	-1.79742	0.0216577	promote
NPM1	0.546712	0.0435647	inhibit		DEF6	-1.79476	0.00518478	promote
TASOR2	0.545529	0.0242842	inhibit		HERC3	-1.79055	0.03045	promote
TNFRSF11A	0.543148	0.029911	inhibit		UGGT1	-1.78209	0.0133607	promote
FPR3	0.540919	0.00876629	inhibit		HYOU1	-1.78157	0.0275923	promote
PKD1L1	0.53987	0.00278926	inhibit		OTULIN	-1.77813	0.0132329	promote
C16orf54	0.53855	0.0264309	inhibit		UBXN2B	-1.77288	0.0141182	promote
ESRRA	0.538284	0.00434656	inhibit		KRTAP5-10	-1.77212	0.00455176	promote
SUN3	0.537437	0.0236193	inhibit		KRTAP4-5	-1.76991	0.0336316	promote
LUC7L3	0.536419	0.00704083	inhibit		NID1	-1.76737	0.0240732	promote
ASIC1	0.53573	0.0305875	inhibit		SGCA	-1.75852	0.0269277	promote
DDX21	0.534584	0.00159587	inhibit		NDUFS8	-1.75432	0.00862445	promote
OR5B21	0.534378	0.0265042	inhibit		HTR3E	-1.75298	0.011154	promote
HEMK2	0.532774	0.0391277	inhibit		ZFP36L1	-1.74771	0.0297732	promote
AKR1C4	0.531359	0.0494233	inhibit		MIR5586	-1.73867	0.00482935	promote
CLMP	0.531331	0.022223	inhibit		EPHA7	-1.73103	0.00557357	promote
ST6GALNAC5	0.527218	0.000655072	inhibit		SEZ6L2	-1.72426	0.0446569	promote
VCL	0.525543	0.0256382	inhibit		VAPA	-1.72406	0.00804376	promote
RAET1E	0.522774	0.0325115	inhibit		FUBP1	-1.71739	0.0200947	promote
CMC4	0.519081	0.0419749	inhibit		FBXO25	-1.70985	0.0400922	promote
ZNF174	0.518927	0.0200163	inhibit		GMIP	-1.7058	0.00416016	promote
TLK2	0.5177	0.017017	inhibit		RP2	-1.70417	0.0183754	promote
SH3PXD2B	0.516923	0.0219029	inhibit		MRPL2	-1.70067	0.000600759	promote
CPAP	0.516744	0.00899306	inhibit		CYS1	-1.69481	0.00502034	promote
TUBB	0.516609	0.011661	inhibit		FLRT2	-1.68526	0.0387774	promote
FHL1	0.513776	0.0458988	inhibit		RRP15	-1.67906	0.0186504	promote
EIF4A3	0.513587	0.0342276	inhibit		NTHL1	-1.67798	0.00587038	promote
CD320	0.513448	0.0284471	inhibit		TCF7	-1.67794	0.0235222	promote
USP15	0.510862	0.012236	inhibit		SLC30A6	-1.6748	0.0242123	promote
CLDN17	0.508376	0.0223742	inhibit		TLCD2	-1.67241	0.0137396	promote
FSIP2	0.508062	0.00900032	inhibit		AP4S1	-1.6723	0.030462	promote
GABRA3	0.507668	0.0306273	inhibit		BTBD9	-1.66871	0.0342482	promote
OR6N2	0.506117	0.00236506	inhibit		ZNF428	-1.66835	0.0117318	promote
MIDEAS	0.505738	0.00738721	inhibit		SAFB	-1.66729	0.0187702	promote
LORICRIN	0.502859	0.0451832	inhibit		ZNF318	-1.66466	0.031079	promote
HOXD3	0.502711	0.0107267	inhibit		HOXC12	-1.66455	0.0229487	promote
EMB	0.502455	0.00473556	inhibit		GNA12	-1.66118	0.00436402	promote
F8A3	0.502364	0.0157269	inhibit		SGMS2	-1.66061	0.0359097	promote
SNRNP40	0.501662	0.0305039	inhibit		RPL28	-1.6562	0.012278	promote
DVL2	0.500538	0.0356074	inhibit		MIR4304	-1.6543	0.0151133	promote
					HSFY2	-1.65361	0.0239988	promote
					AHR	-1.65234	0.0144279	promote
					IMPG1	-1.64718	0.0208379	promote
					MIR6812	-1.64365	0.0262316	promote
					HDGFL3	-1.64344	0.0445851	promote
					RAB1B	-1.64231	0.0135809	promote
					BPIFB1	-1.63941	0.00872183	promote
					POLA2	-1.63757	0.0186677	promote
					FAM120A2P	-1.6357	0.0236026	promote
					CPSF2	-1.63477	0.00142072	promote
					BIRC7	-1.63407	0.000658304	promote
					CD40	-1.63277	0.0106508	promote
					SLC5A8	-1.62888	0.0364059	promote
					SDC2	-1.62721	0.00301691	promote
					KRTAP12-2	-1.62355	0.0399766	promote
					INTS1	-1.62196	0.0469576	promote
					ATF7IP	-1.6152	0.0284057	promote
					STXBP4	-1.60922	0.0197316	promote
					PET100	-1.60825	0.0442216	promote
					IFI44	-1.60739	0.0125152	promote
					TRAPPC2L	-1.60696	0.00117287	promote
					TAF15	-1.60559	0.025827	promote
					OR1L1	-1.60444	0.0456786	promote
					SLC6A16	-1.59964	0.0377233	promote
					SLC12A3	-1.59337	0.00199874	promote
					OR2C1	-1.59208	0.0310007	promote
					LSM7	-1.58945	0.029698	promote
					RPL35A	-1.58902	0.0154069	promote
					POLR2G	-1.58723	0.0265802	promote
					SPRR2D	-1.58661	0.00998963	promote
					ATP6AP1L	-1.5802	0.0177684	promote
					PLEC	-1.57869	0.0365722	promote
					KIF7	-1.57791	0.0124894	promote
					PERP	-1.57729	0.0126387	promote
					PTRH2	-1.57214	0.0188673	promote
					GRHL3	-1.57168	0.0327102	promote
					NACA	-1.5688	0.0338245	promote
					SREK1IP1	-1.5678	0.0451003	promote
					COPRS	-1.56711	0.0202255	promote
					FNDC11	-1.55964	0.0055784	promote
					STXBP1	-1.55523	0.0275696	promote
					DOCK6	-1.55464	0.00169828	promote
					TMEM45B	-1.55445	0.0192833	promote
					HCRTR1	-1.5519	0.0270811	promote
					LRRC14	-1.55115	0.0320284	promote
					ZNF571	-1.55096	0.0387368	promote
					NREP	-1.54658	0.0129697	promote
					CYP46A1	-1.54544	0.0383192	promote
					C11orf24	-1.52578	0.036299	promote
					CPN2	-1.52545	0.00676999	promote
					CIAO2B	-1.52342	0.0267907	promote
					CPA6	-1.52013	0.00306386	promote
					AGTRAP	-1.51872	0.0280287	promote
					TSSC4	-1.51606	0.0103147	promote
					HTR3B	-1.51579	0.0499562	promote
					BHLHA9	-1.51469	0.0115213	promote
					NEURL2	-1.51401	0.0359129	promote
					ZNF284	-1.513	0.0399168	promote
					COQ8A	-1.50733	0.00854473	promote
					FAM72A	-1.50663	0.0382951	promote
					PML	-1.50388	0.000157773	promote
					FAM78B	-1.49502	0.0101012	promote
					PDE3A	-1.49297	0.0339019	promote
					PEX19	-1.49285	0.0311728	promote
					SWSAP1	-1.49094	0.01715	promote
					ARHGAP27	-1.48959	0.0379057	promote
					PPP3CB	-1.488	0.00681075	promote
					FNDC9	-1.48623	0.0322494	promote
					ABCA12	-1.48263	0.0436213	promote
					CDIN1	-1.47915	0.0413035	promote
					RFX6	-1.47904	0.0124955	promote
					PROS1	-1.47383	0.0246602	promote
					CASZ1	-1.47328	0.00703403	promote
					ADH1A	-1.47267	0.0033867	promote
					MIR5193	-1.46704	0.0155024	promote
					VMA22	-1.4666	0.0143682	promote
					NPAS4	-1.46322	0.0137428	promote
					EPB41L5	-1.45941	0.0316462	promote
					MYCBP	-1.45869	0.0489802	promote
					ATP6V1H	-1.45829	0.00445978	promote
					LCLAT1	-1.45589	0.0023856	promote
					MIR3120	-1.45488	0.0214615	promote
					PLEKHJ1	-1.45109	0.0390841	promote
					HPDL	-1.45013	0.0403165	promote
					CALCOCO1	-1.44785	0.00290831	promote
					SOX13	-1.44003	0.0238796	promote
					C1QBP	-1.43993	0.0375337	promote
					RCCD1	-1.43891	0.00606237	promote
					CLIC2	-1.43677	0.0305032	promote
					CLN6	-1.43508	0.0254923	promote
					PLA2G4F	-1.42951	0.0122718	promote
					ZFYVE1	-1.42685	0.0140392	promote
					B4GALNT4	-1.4267	0.0374347	promote
					LRRK1	-1.42572	0.00520957	promote
					XCR1	-1.42559	0.00675412	promote
					OPHN1	-1.42388	0.0288502	promote
					SDF2L1	-1.42076	0.00514189	promote
					ITGB8	-1.42054	0.0287185	promote
					BGLAP	-1.41807	0.0283715	promote
					MOCOS	-1.41682	0.000486653	promote
					HEMK1	-1.41333	0.0433766	promote
					NPW	-1.41224	0.0150842	promote
					USP19	-1.41148	0.0444617	promote
					CDC42EP4	-1.40801	0.0336756	promote
					MIR134	-1.40622	0.0361224	promote
					TWIST1	-1.40383	0.00700069	promote
					VPS33A	-1.40371	0.00441679	promote
					GTF2H3	-1.40313	0.0408312	promote
					GAL3ST3	-1.40249	0.00663796	promote
					CCDC62	-1.39819	0.00445057	promote
					SLC22A4	-1.39522	0.0245865	promote
					CIB1	-1.39447	0.0193128	promote
					ZIC4	-1.39441	0.00838823	promote
					DMAC2L	-1.39342	0.0284282	promote
					SMPD4	-1.39166	0.0284396	promote
					EPHA5	-1.39063	0.0151577	promote
					REPS2	-1.39031	0.0486742	promote
					POLG2	-1.38815	0.00510472	promote
					SMIM10	-1.38327	0.0279545	promote
					ZBTB3	-1.38258	0.0333123	promote
					SGF29	-1.38223	0.0417039	promote
					DYSF	-1.38036	0.0397675	promote
					DENND5A	-1.37717	0.0259143	promote
					MEIS1	-1.37132	0.02134	promote
					ZNF445	-1.3637	0.0374102	promote
					TFAP2A	-1.3637	0.0205849	promote
					TDRD12	-1.36136	0.0135528	promote
					LAMB2	-1.36067	0.0416023	promote
					CCDC159	-1.36023	0.0158566	promote
					KSR2	-1.35875	0.0289866	promote
					ZNF221	-1.35398	0.0202736	promote
					MFN2	-1.35286	0.0233959	promote
					CLEC4C	-1.35259	0.030748	promote
					TNFRSF10C	-1.34929	0.0331426	promote
					MYL2	-1.34928	0.00430718	promote
					GABPB2	-1.34739	0.0485411	promote
					UCK2	-1.33787	0.038428	promote
					JAK1	-1.33595	0.0418133	promote
					F2RL1	-1.33215	0.00788506	promote
					CABP2	-1.33179	0.00142706	promote
					HJV	-1.33159	0.00140595	promote
					MYADML2	-1.33097	0.00911981	promote
					HIKESHI	-1.33036	0.0275834	promote
					LRRC4	-1.32869	0.0387095	promote
					PSME1	-1.32729	0.0350419	promote
					MYBPC2	-1.32693	0.0302276	promote
					CD2	-1.32661	0.0278066	promote
					SRGAP1	-1.32533	0.0337238	promote
					CDK13	-1.32161	0.00235061	promote
					HPX	-1.31399	0.00286262	promote
					PELI2	-1.3108	0.0146564	promote
					SLC7A6OS	-1.3101	0.0393731	promote
					PM20D1	-1.30839	0.0183916	promote
					C22orf23	-1.30493	0.0424844	promote
					AMOTL2	-1.30228	0.022587	promote
					DPH6	-1.29405	0.0278869	promote
					TAF3	-1.29373	0.0210009	promote
					MKRN2	-1.29061	0.0279527	promote
					FOXN4	-1.29041	0.0413867	promote
					NNMT	-1.28948	0.0140713	promote
					DUSP19	-1.28629	0.0373179	promote
					MRPS16	-1.28488	0.0266367	promote
					GSTZ1	-1.28438	0.0297221	promote
					GPR62	-1.27851	0.0230422	promote
					COL10A1	-1.27596	0.0436496	promote
					HK2	-1.27142	0.0190311	promote
					ALPK1	-1.27029	0.0241264	promote
					RAB40B	-1.27015	0.02223	promote
					ZNF653	-1.26492	0.000973101	promote
					RDH16	-1.26328	0.0465169	promote
					GABARAPL1	-1.26228	0.0246246	promote
					SLC52A3	-1.26143	0.0102281	promote
					PLIN5	-1.26116	0.0161951	promote
					HEATR3	-1.25386	0.0265618	promote
					H3C8	-1.25367	0.0048088	promote
					HSD17B10	-1.25348	0.00548649	promote
					NEK3	-1.25036	0.00569588	promote
					S100A10	-1.25007	0.0150362	promote
					VWDE	-1.24471	0.028153	promote
					LRRC47	-1.24383	0.0416312	promote
					LILRA5	-1.24178	0.000502889	promote
					FGF19	-1.2414	0.0163664	promote
					TNFAIP8L3	-1.24089	0.0255417	promote
					VAMP1	-1.24043	0.0392352	promote
					TBC1D2B	-1.24037	0.0369668	promote
					MCIDAS	-1.24012	0.0183465	promote
					PLEKHB2	-1.23964	0.0214893	promote
					EML4	-1.23917	0.0136652	promote
					ITGA6	-1.23788	0.0288596	promote
					PXMP2	-1.23743	0.00149482	promote
					C2CD4D	-1.23695	0.0026979	promote
					GAL3ST4	-1.23529	0.0466751	promote
					AAK1	-1.23463	0.0313788	promote
					ARSJ	-1.23257	0.015719	promote
					GPR139	-1.23144	0.0340872	promote
					GH2	-1.22544	0.0183866	promote
					MPDU1	-1.22447	0.00654707	promote
					FAF2	-1.22322	0.0116103	promote
					IMPDH2	-1.21779	0.022557	promote
					SNX20	-1.21718	0.0488853	promote
					LRRC32	-1.21706	0.0170941	promote
					LINGO1	-1.21684	0.0157334	promote
					SLC52A2	-1.21484	0.0210556	promote
					PEX2	-1.21432	0.0323818	promote
					DGKI	-1.21102	0.0316251	promote
					MFSD5	-1.21033	0.0158201	promote
					ILF3	-1.21009	0.0263153	promote
					EBLN1	-1.20988	0.0128784	promote
					HRG	-1.20922	0.0292692	promote
					TNMD	-1.20707	0.0482825	promote
					GTF3C6	-1.20499	0.0159441	promote
					CD226	-1.20449	0.00713803	promote
					MORC2	-1.20354	0.00670498	promote
					TYRP1	-1.19881	0.0358383	promote
					LOC158434	-1.19848	0.00317337	promote
					AGK	-1.19752	0.000633914	promote
					SCARF2	-1.18965	0.0469839	promote
					KMT2B	-1.18867	0.0059152	promote
					PLAGL2	-1.18766	0.00365878	promote
					ZNF121	-1.18508	0.0438077	promote
					PRTN3	-1.18471	0.0488375	promote
					ARHGAP17	-1.18044	0.0190288	promote
					MIR5589	-1.18041	0.0238662	promote
					ARMC3	-1.18004	0.0339342	promote
					ILVBL	-1.1797	0.00922502	promote
					OR52I2	-1.17897	0.0261112	promote
					TSPYL1	-1.17609	0.00351628	promote
					CTSW	-1.17097	0.0116024	promote
					H2BC3	-1.17006	0.00577861	promote
					MIR6824	-1.16983	0.00873418	promote
					NOC2L	-1.1698	0.0069787	promote
					MIR4783	-1.16897	0.0260143	promote
					ST7	-1.16694	0.0307068	promote
					ADO	-1.16639	0.0476477	promote
					SRSF1	-1.16568	0.0405927	promote
					MIR2117	-1.16408	0.0458658	promote
					CYSLTR1	-1.1578	0.0202692	promote
					CNOT8	-1.15758	0.0173404	promote
					CAB39L	-1.15595	0.0015477	promote
					PNO1	-1.155	0.0413929	promote
					IDI1	-1.15466	0.00891806	promote
					MRPL54	-1.15373	0.0406187	promote
					MIR6816	-1.14648	0.00769615	promote
					SH3RF2	-1.14597	0.0408712	promote
					ARNT2	-1.1449	0.0339342	promote
					TCEA2	-1.14347	0.0454617	promote
					HBB	-1.14158	0.0305245	promote
					RNF114	-1.14055	0.0338064	promote
					FAM222A	-1.13889	0.0203785	promote
					LRRC56	-1.13819	0.0041361	promote
					CFAP65	-1.13643	0.011202	promote
					CHMP4C	-1.13559	0.0499734	promote
					OR8H1	-1.13275	0.0430297	promote
					TMPPE	-1.12983	0.0349418	promote
					TMIE	-1.12939	0.0314759	promote
					BEND2	-1.12829	0.038625	promote
					TNFRSF25	-1.12676	0.0238245	promote
					GBF1	-1.12492	0.0234769	promote
					STOML1	-1.12476	0.0314823	promote
					PGRMC1	-1.12379	9.82426e-05	promote
					MAGEC2	-1.12238	0.0433472	promote
					TNP2	-1.11952	0.0132827	promote
					TRIM6-TRIM34	-1.1191	0.0140614	promote
					HNF1B	-1.11639	0.0364399	promote
					DGKB	-1.11421	0.0485155	promote
					RECQL5	-1.11344	0.00053679	promote
					GPRC5C	-1.11219	0.0445704	promote
					RNASE12	-1.11125	0.0294973	promote
					ASB6	-1.10993	0.0156396	promote
					NTPCR	-1.10905	0.038302	promote
					RFX4	-1.10854	0.00382324	promote
					TPD52L2	-1.10789	0.00755152	promote
					TOR1AIP2	-1.10377	0.0304264	promote
					OR2D3	-1.10102	0.0483627	promote
					EMILIN1	-1.09993	0.0147677	promote
					CHST6	-1.09648	0.0399498	promote
					MIR3666	-1.09565	0.00427674	promote
					NLGN4Y	-1.09546	0.0289207	promote
					MIR7113	-1.09281	0.0178228	promote
					FAM227A	-1.09172	0.0298534	promote
					SPATA31E1	-1.09091	5.91856e-05	promote
					ZNF860	-1.08967	0.00640358	promote
					C2CD6	-1.07919	0.0132297	promote
					AMIGO2	-1.07565	0.00584523	promote
					PCDHB2	-1.07563	0.00120157	promote
					ESCO2	-1.07532	0.0448111	promote
					MIR6722	-1.07453	0.00839757	promote
					SLC39A9	-1.07052	0.04582	promote
					MIR522	-1.07002	0.0180955	promote
					ZFHX2	-1.06979	0.0412841	promote
					MPP3	-1.06953	6.95404e-05	promote
					VIPR1	-1.06929	0.0222147	promote
					MSL3	-1.06483	0.00890321	promote
					GLI4	-1.0617	0.0177481	promote
					MYO1F	-1.06064	0.0297197	promote
					S1PR2	-1.06006	0.0318538	promote
					XPOT	-1.05935	0.0298023	promote
					MATN4	-1.05843	0.00989976	promote
					GALNT3	-1.05745	0.00920122	promote
					CHN1	-1.05679	0.0306661	promote
					MRPS14	-1.05622	0.0429506	promote
					KRTAP5-5	-1.05416	0.0480195	promote
					TNFSF4	-1.05415	0.0169485	promote
					MEF2C	-1.04034	0.0314409	promote
					OR2A12	-1.03675	0.0143585	promote
					MIR6838	-1.03549	0.000891414	promote
					DBX2	-1.03504	0.00959803	promote
					CLPTM1L	-1.03383	0.0258677	promote
					MT3	-1.03349	0.00247266	promote
					RNF212	-1.03342	0.033993	promote
					MYADM	-1.03271	0.0325266	promote
					OPRK1	-1.02657	0.00309572	promote
					DMRTC2	-1.02633	0.0420347	promote
					TMEM235	-1.02403	0.00187009	promote
					CA1	-1.0233	0.0233913	promote
					CAPG	-1.02192	0.0462308	promote
					FCHO1	-1.01993	0.00276155	promote
					SYP	-1.01742	0.0422592	promote
					CYSRT1	-1.01497	0.00194453	promote
					SLC10A3	-1.01443	0.0127957	promote
					ITLN1	-1.01425	0.0152046	promote
					CALN1	-1.01085	0.00209876	promote
					MIR489	-1.00949	0.000291043	promote
					C2orf69	-1.00866	1.53736e-06	promote
					OR8K5	-1.00699	0.0159542	promote
					OR56A4	-1.00667	0.0217041	promote
					NRP1	-1.0066	0.0147134	promote
					AGXT	-1.00599	0.038737	promote
					AEN	-1.00371	0.0217593	promote
					PKDREJ	-1.00201	0.00309201	promote
					SCAND3	-1.00107	0.00925613	promote
					ARAP2	-1.00098	0.0499987	promote
					SMYD4	-1.00065	0.0264079	promote
					PKN2	-1.00027	0.023404	promote
					ANKMY2	-0.999444	0.0217635	promote
					AP1G1	-0.998364	0.0490928	promote
					TRIM64C	-0.998173	0.021632	promote
					DCTN4	-0.996161	0.0121377	promote
					TMEM201	-0.995578	0.0170465	promote
					IAH1	-0.993629	0.0334989	promote
					ONECUT2	-0.989105	0.0396867	promote
					LIPG	-0.988285	0.0274543	promote
					RTN2	-0.979824	0.00529203	promote
					PKP1	-0.977503	0.0223311	promote
					NEK10	-0.977336	0.0138023	promote
					SLC2A9	-0.97727	0.0383533	promote
					RTEL1	-0.977189	0.0413817	promote
					WDR24	-0.976747	0.0141615	promote
					KIF2A	-0.974173	0.0172942	promote
					CDKN2AIPNL	-0.97313	0.0139575	promote
					SNX33	-0.972801	0.0466563	promote
					ARTN	-0.970177	0.0314569	promote
					REC114	-0.96778	0.00705221	promote
					CXCR4	-0.966192	0.0134601	promote
					MIR5694	-0.965985	0.04062	promote
					HTR7	-0.965126	0.0259107	promote
					CELF5	-0.960083	0.0326659	promote
					HCAR2	-0.959286	0.0494563	promote
					UNC93B1	-0.948884	0.0392187	promote
					FLAD1	-0.944977	0.0329811	promote
					XK	-0.943308	0.0461644	promote
					GGTLC2	-0.943048	0.00543626	promote
					NR2C2AP	-0.94232	0.0329793	promote
					MIR6133	-0.938916	0.0105114	promote
					KCTD13	-0.938716	0.00124465	promote
					SFMBT2	-0.937385	0.00614187	promote
					ASB14	-0.934231	0.0484639	promote
					TRIM71	-0.931544	0.0283602	promote
					GXYLT1	-0.931132	0.0276462	promote
					FRRS1	-0.93112	0.00742957	promote
					CCDC89	-0.927394	0.042873	promote
					OBI1	-0.924029	0.0419827	promote
					OR51I1	-0.920286	0.00665217	promote
					GLIS2	-0.917878	0.0140395	promote
					UNC5A	-0.915932	0.0144755	promote
					HLA-E	-0.912462	0.0270036	promote
					ABHD12B	-0.910435	0.0028956	promote
					KIF5A	-0.909826	0.0147467	promote
					JMJD8	-0.907614	0.0357123	promote
					C1orf50	-0.907042	0.004083	promote
					GUCA2A	-0.905128	0.0133567	promote
					CAPN14	-0.902255	0.0462111	promote
					CRISPLD1	-0.897897	0.0126787	promote
					STX16	-0.897084	0.0251708	promote
					DPP10	-0.896593	0.000162187	promote
					MEFV	-0.893949	0.0205333	promote
					PIK3AP1	-0.890373	0.0151955	promote
					SRM	-0.890365	0.0224817	promote
					DENND11	-0.888128	0.0277412	promote
					GP1BA	-0.885049	0.0311748	promote
					MIR519D	-0.885043	0.0269696	promote
					HPS6	-0.884978	0.0338801	promote
					TAF11	-0.880658	0.0107558	promote
					ZIM2	-0.880066	0.00919865	promote
					APOBEC1	-0.879298	0.0138405	promote
					CXorf51A	-0.877164	0.0492963	promote
					MICU3	-0.877076	0.00562617	promote
					MIR628	-0.876785	0.0255448	promote
					MAPKAPK3	-0.876614	0.0117976	promote
					TIMP1	-0.87642	0.048202	promote
					SFXN5	-0.875823	0.0137729	promote
					HMCES	-0.875632	0.0485704	promote
					CHST5	-0.875005	0.00790143	promote
					PPP1R14B	-0.874761	0.0151592	promote
					SV2A	-0.87219	0.029894	promote
					HSH2D	-0.871706	0.045487	promote
					SGSM2	-0.867738	0.0215306	promote
					ERMP1	-0.866469	0.0391736	promote
					FOXA1	-0.865096	0.000115968	promote
					GADD45B	-0.865032	0.045897	promote
					NPR3	-0.86105	0.0211868	promote
					SLC6A14	-0.858666	0.0245499	promote
					CAPN2	-0.855442	0.0453344	promote
					KIR2DL3	-0.854126	0.0389086	promote
					SNX1	-0.85401	0.0417364	promote
					HMG20A	-0.852549	0.00802119	promote
					OR1A2	-0.851748	0.00729469	promote
					CFAP251	-0.848858	0.00735017	promote
					USP17L8	-0.84859	0.0328627	promote
					OR12D2	-0.848136	0.041932	promote
					EGR2	-0.844591	0.0178911	promote
					RBM18	-0.844271	0.00284734	promote
					KRTAP1-3	-0.840753	0.028869	promote
					ZNF100	-0.838983	0.00170094	promote
					GMPPB	-0.838048	0.0298219	promote
					BEND3	-0.837789	0.0224296	promote
					CNBP	-0.836694	0.00734503	promote
					ZNF568	-0.834473	0.0349882	promote
					ERAS	-0.833198	0.00156048	promote
					WNT10A	-0.832545	0.0145843	promote
					MIR298	-0.83104	0.0133798	promote
					PSG3	-0.830534	0.0421675	promote
					IDI2	-0.830391	0.0101822	promote
					RPS5	-0.829585	0.0277074	promote
					TNFAIP8L1	-0.829333	0.0295838	promote
					NKX2-8	-0.826087	0.0171409	promote
					RARA	-0.825348	0.0209095	promote
					CD244	-0.823552	0.0474343	promote
					GMPR	-0.823348	0.032161	promote
					CSRP2	-0.823346	0.0155375	promote
					B3GAT3	-0.82073	0.0178537	promote
					FGR	-0.818784	0.000952889	promote
					MPPED2	-0.815178	0.00612533	promote
					LNPEP	-0.811491	0.0211638	promote
					MTIF3	-0.811144	0.0212087	promote
					FAM90A1	-0.809337	0.00369791	promote
					EDA2R	-0.809327	0.00486455	promote
					CCR7	-0.808492	0.0421871	promote
					CD52	-0.807839	0.0473582	promote
					INF2	-0.806988	0.00275841	promote
					STRIP1	-0.806869	0.00281042	promote
					CAVIN4	-0.805631	0.0446099	promote
					PLCD4	-0.8048	0.00360801	promote
					VMP1	-0.804504	0.0201151	promote
					UBE3A	-0.804409	0.0188256	promote
					WASHC2C	-0.803654	0.00929951	promote
					MIR4489	-0.802484	0.0323322	promote
					PI4KA	-0.802057	0.000220622	promote
					FGF17	-0.801331	0.0496349	promote
					NYAP1	-0.797453	0.0127729	promote
					KIR2DL4	-0.794999	0.0425375	promote
					SPINDOC	-0.794068	0.0334974	promote
					RCBTB1	-0.793716	0.0203257	promote
					PPP1R13L	-0.79283	0.00558855	promote
					HCN1	-0.791214	0.0321064	promote
					C1orf162	-0.791196	0.0225831	promote
					HM13	-0.789887	0.0376474	promote
					MCOLN1	-0.787953	0.0333773	promote
					ATP13A1	-0.787755	0.000140404	promote
					AHCTF1	-0.78481	0.0333608	promote
					MBD3	-0.778959	0.0340753	promote
					ADCY7	-0.778085	0.00733999	promote
					POU2AF2	-0.77764	0.000159451	promote
					ATP8A1	-0.777411	0.0322616	promote
					CCDC70	-0.775998	0.00794123	promote
					FBP1	-0.775536	0.0170906	promote
					RANBP1	-0.775069	0.0487824	promote
					IRX1	-0.770798	0.0149099	promote
					CYB5R3	-0.767718	0.0122802	promote
					LIN28B	-0.76682	0.0285467	promote
					RNF113A	-0.766612	0.0053136	promote
					PIANP	-0.765973	0.046312	promote
					MKNK2	-0.765339	0.00434939	promote
					DACT2	-0.765031	0.0452023	promote
					HEPH	-0.764847	0.00978575	promote
					SPACA3	-0.764504	0.0232933	promote
					QNG1	-0.762909	0.00711286	promote
					TCP11X2	-0.760834	0.0227566	promote
					PTH1R	-0.760597	0.0163204	promote
					GHRH	-0.760155	0.0201939	promote
					DAPK2	-0.759067	0.0290366	promote
					GUCD1	-0.754351	0.00917148	promote
					SIDT2	-0.754208	0.00960604	promote
					JPH4	-0.753625	0.00208457	promote
					SIL1	-0.753591	0.0245841	promote
					H2AC8	-0.753431	0.035066	promote
					SH3GLB2	-0.752208	0.0384507	promote
					KRT31	-0.75193	0.00713614	promote
					SYNE1	-0.74935	0.0228972	promote
					MED12L	-0.747345	0.00863173	promote
					MS4A13	-0.746732	0.0045216	promote
					EVX2	-0.746616	0.0496284	promote
					TERT	-0.745825	0.0341589	promote
					RETSAT	-0.745297	0.0112589	promote
					TTC28	-0.744058	0.00709174	promote
					ANKIB1	-0.738764	0.00236593	promote
					SLC25A12	-0.738462	0.0247434	promote
					P4HA1	-0.736186	0.0154811	promote
					H2BC7	-0.735446	0.028929	promote
					SLCO3A1	-0.734523	0.0402212	promote
					OR1B1	-0.732641	0.010758	promote
					CYB561	-0.731627	0.0371915	promote
					KIF19	-0.730957	0.00565195	promote
					SH3BP4	-0.728886	0.0191332	promote
					SLC25A1	-0.727505	0.000564675	promote
					C1QTNF2	-0.725862	0.0497554	promote
					TMEM82	-0.724922	0.000361052	promote
					MIR493	-0.722907	0.00342992	promote
					MIR4294	-0.722045	0.0245015	promote
					C1QTNF4	-0.720467	0.0410607	promote
					MNT	-0.720169	0.00186223	promote
					RIPOR3	-0.720002	0.0297815	promote
					CXCL16	-0.719794	0.0302051	promote
					MTCH2	-0.712391	0.0185825	promote
					LCMT2	-0.711886	0.0491317	promote
					POR	-0.711521	0.0452696	promote
					STKLD1	-0.708528	0.00385849	promote
					CLDN12	-0.706198	0.0368055	promote
					BHLHE40	-0.705867	0.0176098	promote
					TAAR5	-0.705407	0.0303391	promote
					FAM25A	-0.704167	0.0445205	promote
					PUS7	-0.704128	0.0160709	promote
					CENPS-CORT	-0.703682	0.0147355	promote
					E2F8	-0.702481	0.0110851	promote
					BAZ2A	-0.70218	0.00390474	promote
					MYO16	-0.7019	0.0427229	promote
					PIGV	-0.699766	0.0246931	promote
					HYAL3	-0.698831	0.0415028	promote
					PPIAL4E	-0.697634	0.00680621	promote
					HSPA1L	-0.695174	0.0469926	promote
					RNF103	-0.6951	0.0216953	promote
					IRGC	-0.694846	0.0249657	promote
					MAPK4	-0.694495	0.0293347	promote
					SAMD4B	-0.692068	0.0107782	promote
					BLVRB	-0.691176	0.00473877	promote
					PDIA4	-0.690447	0.00592291	promote
					ARPC5L	-0.689768	0.00340763	promote
					KCNK6	-0.686739	0.0224678	promote
					CISD1	-0.686673	0.0293514	promote
					MIR7845	-0.685663	0.0344076	promote
					MIR4299	-0.68452	0.0264548	promote
					GPC1	-0.683145	0.0212134	promote
					ABCC1	-0.682606	0.0391063	promote
					HDHD2	-0.682578	0.00455275	promote
					ZNF207	-0.682301	0.0133256	promote
					IL18	-0.682043	0.0239841	promote
					PRUNE2	-0.681706	0.00463199	promote
					ITGB7	-0.679842	0.0365504	promote
					MIR4283-1	-0.6795	0.0117957	promote
					ERAL1	-0.678569	0.0198333	promote
					SIRPB1	-0.676222	0.00435767	promote
					NUP210L	-0.676072	0.0371178	promote
					RGPD8	-0.675682	0.0427985	promote
					MLPH	-0.67468	0.0144738	promote
					SH3TC2	-0.673565	0.0028133	promote
					ZPLD1	-0.672681	0.0346775	promote
					EPHB4	-0.672497	0.0241576	promote
					ACTL10	-0.670715	0.0209314	promote
					MX2	-0.670226	0.0163907	promote
					CAVIN2	-0.669898	0.00873366	promote
					SFXN3	-0.669243	0.0167345	promote
					C9orf43	-0.668747	0.0327999	promote
					SNX14	-0.665289	0.0446396	promote
					SNX22	-0.662115	0.0188978	promote
					SLAMF6	-0.661725	0.0385613	promote
					NECTIN4	-0.661508	0.0148994	promote
					RHOU	-0.660496	0.0103796	promote
					NCOR2	-0.659189	0.0391614	promote
					TPST2	-0.655974	0.00837079	promote
					PCP4	-0.654036	0.0256411	promote
					TIFAB	-0.653454	0.0138421	promote
					C16orf86	-0.651245	0.00130985	promote
					HAX1	-0.650968	0.0126006	promote
					RABL2A	-0.650722	0.0447859	promote
					PRRX1	-0.650417	0.00567445	promote
					EXOC4	-0.649114	0.0118752	promote
					PRKAR2B	-0.649038	0.0157006	promote
					CBFA2T2	-0.648022	0.00523759	promote
					MIR6879	-0.647501	0.0390293	promote
					TRIM39-RPP21	-0.64691	0.00382027	promote
					PSG4	-0.646097	0.00251755	promote
					ARMC12	-0.644524	0.011645	promote
					C2orf72	-0.640474	0.00667248	promote
					TLE3	-0.640181	0.00603811	promote
					MIR5703	-0.64004	0.0246883	promote
					RCN2	-0.639662	0.042999	promote
					CHCHD6	-0.639338	0.0218531	promote
					RHCE	-0.639249	0.02543	promote
					MIR6843	-0.63828	0.024167	promote
					RAB3GAP1	-0.635779	0.0191677	promote
					MICALL2	-0.63534	0.0129006	promote
					SGSH	-0.635312	0.0367678	promote
					GDPGP1	-0.633871	0.00684004	promote
					OR9I1	-0.633661	0.0378061	promote
					TSGA10IP	-0.632256	0.0163754	promote
					MFSD3	-0.632148	0.0171907	promote
					DCAF12L1	-0.631689	0.00385992	promote
					CRAT	-0.630931	0.00480988	promote
					KIAA1586	-0.630465	0.0452969	promote
					HPGD	-0.627629	0.00887165	promote
					PIK3CG	-0.627567	0.03021	promote
					MRPL27	-0.627284	0.0317709	promote
					C1RL	-0.626408	0.0179772	promote
					FOXO3	-0.624421	0.00243054	promote
					C9orf163	-0.620257	0.0164324	promote
					CFAP144	-0.619494	0.0485077	promote
					DPP9	-0.619078	0.0030012	promote
					CCDC136	-0.618353	0.000541871	promote
					UFM1	-0.618053	0.0171527	promote
					MIR184	-0.617662	0.025548	promote
					XKR8	-0.617064	0.00249675	promote
					RFC4	-0.616127	0.0430041	promote
					CALD1	-0.613008	0.0156655	promote
					EGFL8	-0.612927	0.0289206	promote
					C22orf31	-0.611809	0.0401305	promote
					OR1M1	-0.608189	0.00123675	promote
					MIR1253	-0.607486	0.028544	promote
					PDRG1	-0.607254	0.00903518	promote
					HDAC7	-0.6061	0.00723903	promote
					TRIM14	-0.606077	0.0179999	promote
					LSM1	-0.604373	0.00904139	promote
					MIR3923	-0.603746	0.0322316	promote
					FEM1B	-0.600386	0.0180697	promote
					TMSB15A	-0.599971	0.042278	promote
					KCNS3	-0.599568	0.0442032	promote
					ENTREP1	-0.596211	0.00283706	promote
					SLC38A4	-0.595759	0.0011632	promote
					NAE1	-0.5956	0.0307429	promote
					CNIH3	-0.593247	0.00669477	promote
					SMCP	-0.59202	0.00484226	promote
					HTATIP2	-0.590012	0.035802	promote
					CXCL1	-0.589474	0.00171649	promote
					GOLGA6L6	-0.588349	0.0483038	promote
					FBXW10	-0.58825	0.0052731	promote
					NOL3	-0.586779	0.0334901	promote
					ARID3C	-0.583679	0.0327371	promote
					PALM3	-0.582969	0.00931012	promote
					GDF10	-0.582894	0.0362041	promote
					PDE3B	-0.582518	0.0490442	promote
					SS18L2	-0.581121	0.0451579	promote
					SCLT1	-0.58058	0.0418526	promote
					PIK3R1	-0.577842	0.0327732	promote
					ATP4A	-0.577681	0.0368559	promote
					GAD2	-0.576016	0.0405456	promote
					PAEP	-0.575762	0.0222324	promote
					MOSPD1	-0.57555	0.0365739	promote
					TYR	-0.5754	0.0358611	promote
					ELMOD1	-0.57491	0.00183481	promote
					DAPL1	-0.574518	0.046009	promote
					SSBP2	-0.574411	0.0252615	promote
					ARHGAP35	-0.57269	0.0484177	promote
					GRXCR2	-0.572377	0.0131161	promote
					DEPTOR	-0.571874	0.0266653	promote
					CCND2	-0.570871	0.0120587	promote
					MIR8073	-0.570664	0.0354907	promote
					LGALS1	-0.56939	0.0062072	promote
					ZCCHC8	-0.56883	0.0399655	promote
					ZFX	-0.568283	0.0466451	promote
					USP22	-0.56678	0.0146742	promote
					TP53TG3D	-0.564711	0.00443554	promote
					MIR6884	-0.563872	0.0382536	promote
					TLX3	-0.562907	0.022581	promote
					H1-1	-0.562044	0.0201286	promote
					LEPROT	-0.561785	0.0185403	promote
					EXOC6	-0.561619	0.014502	promote
					ZBED4	-0.561467	0.0257764	promote
					SLC2A4RG	-0.561451	0.0231978	promote
					ESYT3	-0.561099	0.00966936	promote
					ARL5C	-0.560439	0.0136937	promote
					NME2	-0.557961	0.0474391	promote
					OR5M9	-0.557881	0.0436279	promote
					MIR5685	-0.557779	0.0234376	promote
					PSMB10	-0.557289	0.0106804	promote
					SSX4	-0.557238	0.037802	promote
					NES	-0.554408	0.0103897	promote
					OR7A5	-0.553714	0.00682633	promote
					ARHGAP24	-0.548447	0.0369575	promote
					FER	-0.54818	0.034273	promote
					MACROD2	-0.547883	0.00873775	promote
					ZNF22-AS1	-0.544152	0.0374653	promote
					MIF4GD	-0.543882	0.0489492	promote
					MBD3L2	-0.539905	0.0303102	promote
					SPOCK1	-0.53906	0.0354837	promote
					CDKN1A	-0.538153	0.0102095	promote
					WDR86	-0.538151	0.0439435	promote
					UBA3	-0.538122	0.0304039	promote
					LYZL2	-0.53591	0.0259716	promote
					GALT	-0.535296	0.032418	promote
					TENT5C	-0.53371	0.00469051	promote
					DMWD	-0.533354	0.0299427	promote
					SCUBE1	-0.532703	0.0250491	promote
					HSPA12A	-0.531577	0.00854157	promote
					ALDH3B2	-0.530638	0.0343219	promote
					SF3A1	-0.530501	0.0305711	promote
					SBF2	-0.528822	0.026429	promote
					SRP68	-0.528634	0.00858481	promote
					PRKCB	-0.527938	0.00751135	promote
					TRIM43	-0.527725	0.0199601	promote
					HNRNPD	-0.524464	0.014083	promote
					SRSF12	-0.520804	0.0152399	promote
					HBS1L	-0.519192	0.0104512	promote
					ZNF446	-0.518619	0.00273411	promote
					GRM7	-0.516511	0.0242722	promote
					CEBPD	-0.515275	0.0354148	promote
					ULBP1	-0.515243	0.0136986	promote
					TREM1	-0.513141	0.0211409	promote
					C7orf25	-0.512867	0.0287776	promote
					BTNL9	-0.511232	0.0314401	promote
					TNFRSF10B	-0.509926	0.0272604	promote
					USP17L1	-0.506315	0.0479854	promote
					CCDC85B	-0.505763	0.0493841	promote
					FAM199X	-0.505338	0.0373071	promote
					BAD	-0.503882	0.0029033	promote
					DNTT	-0.503102	0.0433808	promote
					SERTAD2	-0.502707	0.0230243	promote
					APOL1	-0.502054	0.00372951	promote
					DHH	-0.501736	0.0193605	promote
					ATP1A3	-0.501045	0.0288321	promote

## Sheet: MH Large Del
Gene Symbol	Log2FC	P-value	Regulation		Gene Symbol	Log2FC	P-value	Regulation
MIR889	1.29872	0.0265347	inhibit		MIR488	-4.18578	0.0460105	promote
PRKCI	1.09947	0.0239704	inhibit		DENND1A	-3.26815	0.0295696	promote
CD302	1.0775	0.049482	inhibit		TRAPPC4	-3.07784	0.0435408	promote
OR6X1	1.06855	0.0127818	inhibit		SGPP1	-2.99771	0.0085335	promote
PRR15L	1.06728	0.000312005	inhibit		MIR410	-2.98505	0.0328254	promote
OSTC	1.05436	0.0344154	inhibit		SLC10A5	-2.96756	0.0027415	promote
LONP1	1.04715	0.000724342	inhibit		GNG11	-2.87298	0.000702708	promote
GADD45GIP1	1.0388	0.0269714	inhibit		ZFP62	-2.83862	0.00451858	promote
ZWILCH	1.02288	0.000512871	inhibit		MIR6860	-2.80059	0.0186974	promote
BCL2L12	0.998776	0.00922775	inhibit		OR52E2	-2.78589	0.0334852	promote
DSC2	0.98079	0.035713	inhibit		XPO6	-2.78418	0.0436019	promote
MIR361	0.98001	0.0160967	inhibit		TOMM7	-2.70524	0.0481473	promote
RPS26	0.964416	0.0478025	inhibit		KRTAP21-3	-2.69812	0.042261	promote
KLHDC2	0.951381	0.0098948	inhibit		CPA3	-2.63048	0.00246367	promote
LMBRD1	0.942741	0.0136333	inhibit		TMEM163	-2.62684	0.000399717	promote
POU5F1	0.941257	0.0318059	inhibit		FOXS1	-2.59438	0.0212151	promote
CYP4F11	0.934389	0.0336173	inhibit		ZNF853	-2.5926	0.0153075	promote
RFPL3	0.9261	0.0019942	inhibit		WDR93	-2.59021	0.0154735	promote
MIR1243	0.923647	0.0300914	inhibit		PPP2R5C	-2.58095	0.0486393	promote
CHRM5	0.905817	0.00316079	inhibit		KLK2	-2.55646	4.02526e-05	promote
MIR4256	0.905711	0.00619321	inhibit		MAPRE1	-2.49759	0.00203923	promote
DUS3L	0.899055	0.00468261	inhibit		KDM8	-2.46875	0.00743777	promote
NUP155	0.884858	0.0224945	inhibit		MIR105-2	-2.46687	0.0248876	promote
UGT3A2	0.875428	0.00798538	inhibit		OR11A1	-2.46248	0.0156468	promote
SP100	0.87016	0.0273401	inhibit		LTBR	-2.44643	0.0123456	promote
CPE	0.86007	0.00273396	inhibit		SLC8B1	-2.43998	0.000746056	promote
FABP2	0.858521	0.033385	inhibit		CSTL1	-2.42586	0.0139219	promote
ZNF571	0.857991	0.0330578	inhibit		ERF	-2.41371	0.0226038	promote
SHISA6	0.840178	0.0110518	inhibit		PPDPFL	-2.40809	0.0431794	promote
ERAP2	0.839747	0.0039952	inhibit		SAMSN1	-2.31048	0.00989401	promote
SPTSSB	0.8386	0.00183084	inhibit		MECOM	-2.2783	0.00316583	promote
VSIR	0.833439	0.00686432	inhibit		TMC5	-2.2727	0.00672683	promote
CRIP3	0.831522	0.0206388	inhibit		TNF	-2.2501	0.0032844	promote
EEF1B2	0.821695	0.0136954	inhibit		FTCD	-2.23687	0.0455912	promote
SCPEP1	0.815642	0.00247089	inhibit		FGB	-2.23231	0.0108918	promote
RGPD2	0.808648	0.0185338	inhibit		TP53TG5	-2.23131	0.000546037	promote
CHMP5	0.803921	0.0434656	inhibit		NDUFS3	-2.22005	0.0147006	promote
HRG	0.80243	0.00315749	inhibit		SETD1B	-2.21478	0.00459937	promote
RNF225	0.794651	0.00294074	inhibit		PAK4	-2.18192	0.0105498	promote
DOC2B	0.794139	0.0438098	inhibit		PP2D1	-2.17179	0.0357279	promote
MIR1306	0.792344	0.00492937	inhibit		PHLDB2	-2.16925	0.0295664	promote
GCSAM	0.785291	0.0210419	inhibit		NCBP1	-2.16883	0.0217739	promote
MIR7843	0.769232	0.026011	inhibit		MIR663B	-2.1484	0.0371937	promote
LRRC39	0.768009	0.00822992	inhibit		DAPK1	-2.1393	0.0183167	promote
FDX2	0.767957	0.0424324	inhibit		FAM153B	-2.11004	0.0157255	promote
GLYAT	0.760033	0.0243859	inhibit		GCLM	-2.1099	0.0449822	promote
LINC02906	0.754126	0.00513931	inhibit		PLEKHG2	-2.09283	0.0285465	promote
FLI1	0.747589	0.0209387	inhibit		MIR1293	-2.07696	0.000866153	promote
ABCB10	0.746617	0.0311044	inhibit		DZANK1	-2.07505	0.0333556	promote
SPATA21	0.743685	0.0285317	inhibit		HECTD1	-2.07028	0.0190936	promote
MIR4294	0.736748	0.0463346	inhibit		MPP3	-2.06782	6.66437e-06	promote
ARL5C	0.734504	0.000822287	inhibit		HYOU1	-2.06417	0.0239746	promote
DNAJB3	0.734011	0.0231261	inhibit		CTDNEP1	-2.05887	0.0284287	promote
GPATCH1	0.733185	0.0105544	inhibit		GPSM2	-2.019	0.0174097	promote
MIR10A	0.732017	0.0176824	inhibit		SYNC	-2.0167	0.022698	promote
C11orf52	0.72892	0.0067916	inhibit		GFM2	-2.00273	0.04197	promote
IVD	0.72743	0.0417271	inhibit		DPY19L2	-1.99633	0.0332091	promote
FBXL13	0.725138	0.00878262	inhibit		SIPA1L3	-1.97661	0.0067951	promote
MIR4507	0.724148	0.00372484	inhibit		N4BP2L2	-1.96418	0.0394681	promote
BLOC1S3	0.723716	0.0255998	inhibit		CSF1R	-1.9606	0.00847884	promote
MTRNR2L4	0.722398	0.0107366	inhibit		SEMA6B	-1.94345	0.0459354	promote
LMO7DN	0.720461	0.0451627	inhibit		DEPDC5	-1.93513	0.027214	promote
ZFP2	0.71891	0.0100414	inhibit		MIR520F	-1.92043	0.0224019	promote
PKMYT1	0.715947	0.00542503	inhibit		CLCNKA	-1.91983	8.15379e-05	promote
NSG2	0.715045	0.00957182	inhibit		NEMP1	-1.91968	0.0154406	promote
TAS2R42	0.714433	0.0163501	inhibit		MIR6831	-1.91059	0.0199365	promote
MIR296	0.714047	0.0293155	inhibit		ACOT6	-1.89604	0.0345003	promote
CHIC1	0.713056	0.0390675	inhibit		FGF4	-1.88789	0.000777379	promote
ALDH1L2	0.710848	0.00798855	inhibit		LAT	-1.87895	0.0163461	promote
POU4F2	0.705063	0.0498906	inhibit		CCM2	-1.87828	0.0162725	promote
SLFN11	0.704956	0.00252138	inhibit		ANKRD28	-1.86139	0.00597762	promote
SMIM10	0.697598	0.0209362	inhibit		MIR4418	-1.84474	0.0258565	promote
GPRASP2	0.691547	0.00127788	inhibit		MIR3927	-1.84371	0.0491532	promote
AIM2	0.685571	0.0203348	inhibit		OR52B6	-1.82894	0.0378505	promote
SLC34A2	0.683992	0.000527993	inhibit		FOLH1	-1.82449	0.00398711	promote
ARHGEF7	0.681252	0.0368525	inhibit		GBA1	-1.82382	0.0073878	promote
RAB3IP	0.675578	0.0166355	inhibit		ANKRD55	-1.82326	0.00880887	promote
MTRNR2L1	0.670515	0.00576404	inhibit		PINX1	-1.82178	0.0151882	promote
MIR1193	0.668633	0.0110999	inhibit		CSN2	-1.82174	0.0046636	promote
MIR1-1HG	0.659102	0.0223074	inhibit		ARTN	-1.80513	0.0413501	promote
ENTPD4	0.658293	0.0394398	inhibit		RFC2	-1.79809	0.00323996	promote
PIGB	0.657744	0.0383373	inhibit		TTYH1	-1.78195	0.0219436	promote
AGAP6	0.656727	0.0141631	inhibit		LINC02901	-1.77939	0.00442437	promote
MMP27	0.653059	0.0167241	inhibit		MIR1182	-1.768	0.00931149	promote
CYB5R2	0.650965	0.00360347	inhibit		NHLRC2	-1.76657	0.021806	promote
KRTAP4-11	0.646671	0.00360323	inhibit		ATG4B	-1.76618	0.0395728	promote
IL2RG	0.644037	0.0061208	inhibit		ACTA2	-1.75052	0.0336385	promote
IFT27	0.640449	0.0202396	inhibit		FILIP1	-1.735	0.0162425	promote
LRIT3	0.640084	0.0137422	inhibit		TMEM9	-1.72868	0.0438346	promote
ZKSCAN8	0.639906	0.00792577	inhibit		ATP7B	-1.72313	0.0108146	promote
PCNA	0.638166	0.039237	inhibit		LONP2	-1.72005	0.00712796	promote
KRT77	0.634137	0.00266	inhibit		CCS	-1.71695	0.00901239	promote
MIR3620	0.629786	0.00119574	inhibit		SPMIP5	-1.70959	0.00258766	promote
PSMA6	0.627059	0.0417127	inhibit		SFPQ	-1.70676	0.00380405	promote
H2BC10	0.625638	0.045123	inhibit		ALKBH3	-1.7005	0.0324145	promote
GRID2	0.625086	0.0413863	inhibit		POMT2	-1.69398	0.00939369	promote
MIR4666B	0.625035	0.0200537	inhibit		ATL1	-1.69154	0.0360181	promote
OR6A2	0.623352	0.00560726	inhibit		PCSK5	-1.68555	0.0284832	promote
FTL	0.623199	0.00120513	inhibit		KLRC1	-1.68451	0.0175455	promote
TOP3B	0.622645	0.0187435	inhibit		MIR4765	-1.68215	0.0193884	promote
ZPLD1	0.621953	0.0238658	inhibit		SPATA19	-1.67844	0.00316613	promote
LAMTOR3	0.618297	0.0130159	inhibit		PLOD2	-1.67219	0.047354	promote
MIR5700	0.61602	0.0290073	inhibit		CYP4A11	-1.66566	0.0219261	promote
ANKZF1	0.612999	0.0484189	inhibit		MROH8	-1.66387	0.0276273	promote
TCEANC	0.612799	0.0451989	inhibit		RPL17	-1.66344	0.0268865	promote
TNFAIP1	0.611884	0.0266909	inhibit		TBX18	-1.66182	0.0142064	promote
MRPL24	0.611408	0.0399528	inhibit		GPRIN3	-1.66044	0.00272999	promote
GMCL1	0.610978	0.00461318	inhibit		HDHD3	-1.65363	0.000781903	promote
ZNF334	0.608529	0.0151683	inhibit		OR1I1	-1.64675	0.00855667	promote
NFIL3	0.603327	0.00812088	inhibit		MIR346	-1.64436	0.00304327	promote
CPM	0.601201	0.0115213	inhibit		OR10H5	-1.63683	0.0280748	promote
MIR4485	0.596752	0.0216757	inhibit		PPP1R13B	-1.62129	0.0144297	promote
ANLN	0.596446	0.0178887	inhibit		PCTP	-1.60949	0.0365282	promote
MIR4328	0.595828	0.0391575	inhibit		BHLHE40	-1.60828	0.014153	promote
MAP3K3	0.595389	0.0286887	inhibit		CD83	-1.60648	0.036721	promote
SPATA31A7	0.594715	0.0358635	inhibit		GOLGB1	-1.60018	0.0208821	promote
SCNN1A	0.591179	0.0385341	inhibit		TNFRSF12A	-1.59964	0.000390006	promote
KCNAB3	0.588285	0.0379907	inhibit		NPW	-1.59851	0.00223348	promote
SRSF10	0.587325	0.0104084	inhibit		MS4A3	-1.59028	0.019204	promote
PTBP2	0.583702	0.0215753	inhibit		DIPK1A	-1.58582	0.0293778	promote
MIR4533	0.58339	0.000486595	inhibit		LAMP5	-1.56872	0.0150591	promote
GPR83	0.583095	0.00696401	inhibit		MIR5586	-1.55675	0.0497921	promote
VAT1	0.582645	0.0260977	inhibit		H2BC14	-1.55248	0.0036123	promote
MIR4464	0.582332	0.0159877	inhibit		TNRC18	-1.54863	0.0118877	promote
CKAP2L	0.582127	0.0285475	inhibit		ANKRD13C	-1.54722	0.0383534	promote
SUMO4	0.581167	0.00462843	inhibit		CDPF1	-1.54651	0.00220506	promote
SPINK9	0.578502	9.58601e-05	inhibit		ZNF578	-1.54426	0.0456701	promote
MIR3189	0.5781	0.0173563	inhibit		HSD17B6	-1.53813	0.016807	promote
IFNGR1	0.577686	0.0107113	inhibit		RABIF	-1.53299	8.27284e-05	promote
CCDC66	0.575092	0.0083629	inhibit		DEFB124	-1.53097	0.0407184	promote
C6orf15	0.574368	0.0166368	inhibit		RAP1A	-1.52901	0.0142485	promote
ZBTB20	0.573113	0.0459592	inhibit		DRAXIN	-1.51987	0.00872286	promote
PGP	0.573069	0.0425607	inhibit		SEMA4D	-1.51759	0.0220078	promote
ZNFX1	0.571433	0.037117	inhibit		KHSRP	-1.51278	0.00522409	promote
UGT2B28	0.571305	0.0260175	inhibit		CAPNS1	-1.50889	0.0455528	promote
RFPL4AL1	0.570757	0.0346021	inhibit		SAC3D1	-1.50683	0.042363	promote
LRMDA	0.568857	0.0127617	inhibit		PDZD4	-1.50608	0.00162282	promote
CTAGE6	0.566415	0.00328811	inhibit		SALL3	-1.5049	0.0436503	promote
PRRC1	0.566006	0.040041	inhibit		TRAF6	-1.50443	0.024799	promote
GPSM3	0.564698	0.0228613	inhibit		RPRM	-1.50403	0.0056508	promote
PALS1	0.564399	0.0413647	inhibit		MARCHF11	-1.50237	0.0230524	promote
KBTBD4	0.561901	0.0378456	inhibit		NPIPB3	-1.49771	0.0478094	promote
PAPOLG	0.561118	0.0423642	inhibit		MDC1	-1.49406	0.0180722	promote
UBR4	0.561097	0.0323095	inhibit		ANO1	-1.49241	0.00176912	promote
ZNF580	0.555829	0.0264562	inhibit		CPN2	-1.48965	0.0383845	promote
VEZT	0.554385	0.00541826	inhibit		MIR133A2	-1.48958	0.00072808	promote
MFSD1	0.554367	0.0112486	inhibit		PSTPIP1	-1.48808	0.0106727	promote
KRT71	0.554018	0.000273759	inhibit		PLAGL2	-1.48724	0.0260962	promote
ZSCAN16	0.55147	0.00569152	inhibit		RASGEF1C	-1.48387	0.0195776	promote
LRTOMT	0.551255	0.0360569	inhibit		MIR4493	-1.47948	0.0136375	promote
BDH2	0.549119	0.0042912	inhibit		KATNA1	-1.4789	0.0173746	promote
MIR4736	0.546729	0.0383264	inhibit		FIGN	-1.47569	0.037633	promote
MIR548AZ	0.545496	0.0285173	inhibit		RDH8	-1.47207	0.0469034	promote
MMD	0.544305	0.0191716	inhibit		ENO3	-1.46818	0.00970791	promote
SRRM1	0.544103	0.02129	inhibit		FKBP9	-1.46214	0.0333476	promote
C1orf115	0.542989	0.00155058	inhibit		CYP26B1	-1.4599	0.0164593	promote
CFAP100	0.541924	0.00640175	inhibit		KIF13B	-1.45412	0.00512302	promote
CAVIN4	0.540762	0.00191286	inhibit		PAPPA2	-1.4534	0.0432783	promote
SULF2	0.540686	0.00720259	inhibit		SLC9A9	-1.45202	0.00282504	promote
RRAD	0.540657	0.0112768	inhibit		NRBP2	-1.45185	0.0396307	promote
CAPNS2	0.539645	0.0111411	inhibit		PTGES3L-AARSD1	-1.45184	0.0145771	promote
TMEM186	0.539632	0.0494048	inhibit		HSD17B13	-1.45182	0.00939846	promote
OST4	0.538971	0.035149	inhibit		GK	-1.45086	0.0266621	promote
ZNF79	0.532676	0.0296557	inhibit		SEPHS1	-1.44952	0.0116852	promote
RNF17	0.532381	0.0174398	inhibit		PRRT2	-1.44794	0.00182645	promote
USP33	0.530032	0.00336241	inhibit		WWTR1	-1.44508	0.048506	promote
MIR452	0.529745	0.0460368	inhibit		GSTM5	-1.44103	0.0412718	promote
ANKRD27	0.528501	0.00380116	inhibit		PAK6-AS1	-1.43935	0.0422514	promote
SEC31B	0.528471	0.0382445	inhibit		CORO1C	-1.43873	0.0418908	promote
DNM3	0.528101	0.0235514	inhibit		SPACA7	-1.43855	0.0252709	promote
RSAD1	0.52778	0.0362877	inhibit		SLC25A38	-1.43831	0.0437943	promote
TRIM62	0.526331	0.0034541	inhibit		MICU3	-1.43819	0.00630893	promote
KRT39	0.521799	0.0217499	inhibit		PLS1	-1.43801	0.00623986	promote
CNTNAP3B	0.521547	0.0374835	inhibit		ZNF554	-1.43778	0.0201542	promote
DEFB132	0.520421	0.0352549	inhibit		PRSS58	-1.43589	0.0039087	promote
MTRNR2L5	0.519634	0.0298914	inhibit		ASPRV1	-1.43582	0.00844447	promote
GRXCR1	0.518863	0.010075	inhibit		TREM1	-1.4333	0.00435844	promote
BMAL2	0.518705	0.0410932	inhibit		METTL6	-1.43086	0.0489939	promote
PRPF18	0.516308	0.0366287	inhibit		MIR3154	-1.42452	0.030136	promote
ARF6	0.515805	0.0444798	inhibit		DMGDH	-1.41516	0.019842	promote
ISM1	0.515211	0.00615507	inhibit		PCIF1	-1.41503	0.0451767	promote
SLC6A15	0.513785	0.037942	inhibit		OR10C1	-1.4121	0.0154328	promote
MIR759	0.513663	0.0312252	inhibit		CSN3	-1.41157	0.041135	promote
AIFM2	0.51339	0.0014392	inhibit		SAPCD1	-1.39986	0.017177	promote
JAG2	0.512635	0.0334151	inhibit		CXXC1	-1.39566	0.011934	promote
WEE1	0.51141	0.0295093	inhibit		DYRK1B	-1.39148	0.0144385	promote
CAMTA1	0.510704	0.045435	inhibit		POU3F1	-1.38758	0.0485147	promote
LINGO1	0.508865	0.0481028	inhibit		SELENOH	-1.38219	0.0127995	promote
PLSCR4	0.508407	0.0292683	inhibit		PYHIN1	-1.37971	0.0168621	promote
ZC3H14	0.507029	0.0243637	inhibit		DNMT1	-1.37936	0.0189618	promote
HSPA1A	0.50685	0.0124891	inhibit		PHYKPL	-1.37899	0.00912581	promote
OR2K2	0.506788	0.0233434	inhibit		PTPRT	-1.37849	0.0243778	promote
KCTD21	0.504326	0.0263009	inhibit		MTIF3	-1.37591	0.0361086	promote
KIF20B	0.504223	0.0221084	inhibit		NTM	-1.37294	0.0398787	promote
TMEM174	0.503004	0.0152823	inhibit		JSRP1	-1.37167	0.00926494	promote
RBM25	0.50173	0.00343723	inhibit		CDH17	-1.37141	0.0145107	promote
CCDC138	0.500121	0.0225114	inhibit		GPR20	-1.37005	0.0227147	promote
					RPL35	-1.36835	0.0184767	promote
					OR13G1	-1.36755	0.00149742	promote
					RNF39	-1.36695	0.0388971	promote
					CACNG7	-1.36528	0.0482994	promote
					PRIM1	-1.36518	0.0409433	promote
					SULT1A2	-1.36302	0.0423646	promote
					HMX1	-1.36213	0.00120728	promote
					HCAR3	-1.36124	0.0331659	promote
					IRS1	-1.35913	0.0136872	promote
					FGG	-1.35816	0.0121186	promote
					MIR3689F	-1.35222	0.0391059	promote
					SLC25A28	-1.34844	0.0127018	promote
					MYO1D	-1.34829	0.0140547	promote
					MIR5189	-1.34581	0.00910477	promote
					FAM163B	-1.34372	0.000602189	promote
					YIPF2	-1.34247	0.00012101	promote
					PTPRU	-1.33158	0.00118386	promote
					AQP6	-1.3309	0.0452156	promote
					TMEM107	-1.32784	0.00169103	promote
					MUC7	-1.32694	0.0238454	promote
					AGFG1	-1.32417	0.0102929	promote
					BUB3	-1.31892	0.00649239	promote
					SIRPB1	-1.31161	0.0432484	promote
					TNFRSF6B	-1.31058	0.011841	promote
					MIR4312	-1.3099	0.0440762	promote
					MSL3	-1.30533	0.0245917	promote
					KCNJ2	-1.3028	0.0326651	promote
					ACVRL1	-1.29883	0.0329672	promote
					EDEM3	-1.29643	0.046201	promote
					DMTN	-1.29167	0.0214194	promote
					C2CD4C	-1.29093	0.0115965	promote
					IDH3A	-1.28935	0.0147524	promote
					IL1RL2	-1.28919	0.0234916	promote
					ZNF696	-1.28675	0.00910969	promote
					KRTAP9-1	-1.28609	0.0275808	promote
					LSM7	-1.27853	0.00446333	promote
					IFNB1	-1.2778	0.019669	promote
					LRRC70	-1.27681	0.0419911	promote
					ZSCAN20	-1.2746	0.0125459	promote
					LETM2	-1.27372	0.0418682	promote
					NWD1	-1.27359	0.00679629	promote
					FAM13B	-1.27328	0.00795942	promote
					NUDT15	-1.27115	0.016768	promote
					CA13	-1.26984	0.000280021	promote
					HOATZ	-1.26935	0.000595583	promote
					DPP9	-1.269	0.000775588	promote
					KRTAP3-3	-1.26662	0.0314904	promote
					TRMT61A	-1.26622	0.0226646	promote
					USP38	-1.26537	0.0118662	promote
					ORM1	-1.26492	0.00781984	promote
					CALCRL	-1.26272	0.0388631	promote
					GUCA2B	-1.25579	0.00305208	promote
					C1QTNF5	-1.25375	0.012689	promote
					TCOF1	-1.24769	0.0211676	promote
					C2CD2	-1.24666	0.045726	promote
					TAF5L	-1.24459	0.0145513	promote
					STX8	-1.24238	0.00515884	promote
					SHANK1	-1.23954	0.0307718	promote
					DDX19A	-1.23835	0.0329515	promote
					ECPAS	-1.23822	0.0148532	promote
					GLB1L3	-1.23719	0.0163544	promote
					CCDC159	-1.23493	0.0195247	promote
					PRR25	-1.2295	0.00737111	promote
					TUBA4A	-1.22878	0.00230973	promote
					NR6A1	-1.22793	0.0446454	promote
					STARD3NL	-1.22792	0.0141911	promote
					OXTR	-1.22789	0.0129381	promote
					MTOR	-1.2259	0.00740074	promote
					SH3TC1	-1.22386	0.0418667	promote
					GPX6	-1.21838	0.0023395	promote
					SRGAP2	-1.21445	0.0400254	promote
					AGTR2	-1.21259	0.00447179	promote
					OCA2	-1.21136	0.00537899	promote
					C4orf17	-1.20988	0.0212571	promote
					MSS51	-1.20447	0.0470899	promote
					THG1L	-1.19944	0.0496228	promote
					CD163	-1.19293	0.0149225	promote
					DIPK2A	-1.19009	0.00280367	promote
					HDAC4	-1.18456	0.00831807	promote
					MLX	-1.18275	0.000790225	promote
					FADS2	-1.18143	0.0145495	promote
					CSMD3	-1.18117	0.0173043	promote
					A1BG	-1.17897	0.0297157	promote
					STUB1	-1.17827	0.0441004	promote
					MRPL2	-1.17765	0.00424129	promote
					OR8H2	-1.17525	0.0478025	promote
					PAN2	-1.17198	0.0272899	promote
					FIBCD1	-1.16718	0.0169043	promote
					ESAM	-1.16422	0.00670829	promote
					GRB10	-1.16405	0.022377	promote
					PMFBP1	-1.16247	0.00451312	promote
					CARNMT1	-1.16011	0.0074792	promote
					ASNSD1	-1.15991	0.0178609	promote
					ITPR2	-1.15383	0.00990781	promote
					TRAM2	-1.152	0.0109182	promote
					E4F1	-1.14552	0.028205	promote
					BAGE3	-1.14245	0.000159573	promote
					TPR	-1.14115	0.00533353	promote
					MIR2114	-1.13702	0.0421885	promote
					NDUFAF8	-1.13461	0.00428817	promote
					PCMT1	-1.13444	0.013303	promote
					TRUB1	-1.13331	0.0242759	promote
					CHST7	-1.1321	0.0229173	promote
					ASTN2	-1.13087	0.00420105	promote
					NUTM2G	-1.1306	0.000236146	promote
					DYNLRB2	-1.12798	0.012521	promote
					UQCC6	-1.12735	0.00805935	promote
					RBBP4	-1.12586	0.0116811	promote
					CST8	-1.12495	0.0442387	promote
					POP7	-1.12346	0.00441495	promote
					RICTOR	-1.12304	0.0320821	promote
					PRLHR	-1.12177	0.00240191	promote
					TMEM231	-1.12167	0.00592396	promote
					PRSS23	-1.11701	0.0108056	promote
					SPDYE3	-1.11545	0.0330426	promote
					OR1Q1	-1.11033	0.00168706	promote
					DCDC1	-1.10267	0.0285291	promote
					DEF8	-1.10001	0.0459934	promote
					RASSF6	-1.09697	0.00900349	promote
					ARMC5	-1.0964	0.0289279	promote
					CNTNAP4	-1.09288	0.0260342	promote
					CDH4	-1.09273	0.0422005	promote
					RPP21	-1.09216	0.00199775	promote
					IL10	-1.09148	0.0234255	promote
					ZKSCAN3	-1.08724	0.0313838	promote
					POLR2D	-1.0859	0.0330205	promote
					HARBI1	-1.08207	0.047049	promote
					KLF10	-1.08161	0.0184409	promote
					GAST	-1.08058	0.000125181	promote
					ASTL	-1.07899	0.0489027	promote
					PRXL2B	-1.07885	0.044375	promote
					ATPSCKMT	-1.07868	0.00496194	promote
					MIR657	-1.07781	0.000880157	promote
					NDUFA4	-1.07747	0.0393911	promote
					FZD6	-1.07747	0.046292	promote
					ZNF143	-1.07716	0.00347435	promote
					CPXCR1	-1.07645	0.0209014	promote
					PRKG2	-1.07584	0.0353486	promote
					FAM78B	-1.07508	0.00451269	promote
					ACP2	-1.07458	0.0150156	promote
					CDH13	-1.0741	0.0355646	promote
					BCO1	-1.07208	0.0392269	promote
					GJC2	-1.0647	0.0481494	promote
					OR2A5	-1.06378	0.00524488	promote
					CCDC148	-1.06283	0.00561893	promote
					HNRNPD	-1.05969	0.0385884	promote
					RGS18	-1.05848	0.00861686	promote
					BMP6	-1.05806	0.0490848	promote
					CUL9	-1.05737	0.0293402	promote
					KCNH3	-1.05732	0.00928206	promote
					RBM45	-1.05699	0.0314331	promote
					DRG1	-1.05623	0.0255665	promote
					TRIM6	-1.05601	0.00344343	promote
					SESN1	-1.05489	0.0192644	promote
					MKS1	-1.05432	0.0206574	promote
					NR4A3	-1.05371	0.0272007	promote
					ZNF552	-1.05046	0.0394152	promote
					RNF168	-1.05017	0.00665442	promote
					RAB12	-1.04889	0.0368933	promote
					PLEC	-1.04874	0.00434352	promote
					FXR2	-1.04857	0.00760303	promote
					ZNF511	-1.04645	0.0411833	promote
					EPAS1	-1.04542	0.0173111	promote
					OSTN	-1.03969	0.0086066	promote
					MIR634	-1.03954	0.0340797	promote
					MIR5091	-1.03926	0.0477714	promote
					FBXL19	-1.03882	0.00181776	promote
					GJD2	-1.03879	0.0135199	promote
					STT3A	-1.03579	0.0419121	promote
					MIR6508	-1.02992	0.0208964	promote
					ZNF14	-1.02968	0.0173401	promote
					MATN3	-1.02746	0.0295656	promote
					MIR6757	-1.02607	0.0273043	promote
					QTRT1	-1.02283	0.0434017	promote
					ARSH	-1.02213	0.0294505	promote
					MYSM1	-1.02039	0.0177045	promote
					TMEM223	-1.02004	0.0393562	promote
					CSNK1E	-1.01859	0.0193455	promote
					AADACL3	-1.01772	0.0171019	promote
					ZFPL1	-1.01548	0.00760693	promote
					DYNLL1	-1.01459	0.0264944	promote
					FAM184B	-1.01153	0.0118087	promote
					CTSW	-1.01143	0.0306955	promote
					ZFY	-1.01051	0.0253467	promote
					HSPB7	-1.00915	0.00837557	promote
					NPSR1	-1.0074	0.0369569	promote
					PGAP4	-1.00654	0.0310497	promote
					IL9R	-1.00561	0.00394746	promote
					UNC80	-1.00479	0.0199683	promote
					MIR6832	-1.00309	0.00706116	promote
					MAGED1	-1.00249	0.0462404	promote
					MAP3K9	-1.00122	0.00135364	promote
					MIR3941	-1.00107	0.0243843	promote
					KAT2A	-1.00084	0.0074769	promote
					MINAR1	-1.0001	0.00803231	promote
					RLN3	-0.995202	0.0315787	promote
					SGMS1	-0.994985	0.0199231	promote
					CXXC4	-0.994918	0.0204745	promote
					HBP1	-0.992888	0.000225795	promote
					CDC42EP1	-0.990572	0.0313996	promote
					GMPR2	-0.986427	0.0102786	promote
					PEX19	-0.986027	0.0170926	promote
					SDC4	-0.985238	0.0303249	promote
					NCOR2	-0.984693	0.0174013	promote
					HS1BP3	-0.98468	0.00925375	promote
					TUBGCP3	-0.984657	0.0470546	promote
					STRIP1	-0.983947	0.0249879	promote
					N4BP2	-0.983428	0.0321946	promote
					ETV2	-0.981824	0.000901615	promote
					TRIM16	-0.977746	0.0479741	promote
					AMOTL1	-0.974573	0.0288393	promote
					COL9A2	-0.973253	0.0138462	promote
					PSMD10	-0.97179	0.045211	promote
					P2RY13	-0.970186	0.00753207	promote
					VDR	-0.96961	0.0146818	promote
					IMPG1	-0.968187	0.0316763	promote
					DSG1	-0.966991	0.0354071	promote
					MIR300	-0.966399	0.0136465	promote
					CD40	-0.961239	0.0206837	promote
					TNFRSF19	-0.958426	0.0405116	promote
					CALN1	-0.956964	0.017453	promote
					ZC3H10	-0.954782	5.8472e-05	promote
					ITGAX	-0.954338	0.00938066	promote
					SERHL2	-0.95348	0.021959	promote
					CFAP206	-0.953416	0.0292761	promote
					RECQL5	-0.953241	2.96796e-05	promote
					MIR199A2	-0.953062	0.0377897	promote
					ATOH1	-0.953037	0.0219401	promote
					FSD1L	-0.952846	0.00934983	promote
					CELA1	-0.951133	0.00242159	promote
					SPACA9	-0.949902	0.0198827	promote
					CYP2D6	-0.947634	0.0305721	promote
					NCF1	-0.947243	0.0291045	promote
					SPIDR	-0.945863	0.0156547	promote
					TMPRSS2	-0.945716	0.0254019	promote
					MSANTD3	-0.945025	0.0474368	promote
					FKBP14	-0.943985	0.0219626	promote
					IQCF1	-0.943957	0.0229351	promote
					DDX24	-0.942548	0.0475962	promote
					FLVCR2	-0.942342	0.0308691	promote
					LRRN2	-0.940656	0.0166127	promote
					MPZL3	-0.938364	0.00312973	promote
					WDR54	-0.937959	0.0271112	promote
					SMG6	-0.93624	0.0403136	promote
					SLC25A41	-0.935359	0.00344532	promote
					PPP1R42	-0.93368	0.0379188	promote
					PSMD9	-0.933535	0.0253063	promote
					HEXD	-0.930624	0.00674211	promote
					ZNF777	-0.930617	0.0333351	promote
					TMEM150A	-0.929978	0.00207984	promote
					SUSD6	-0.929498	0.0075911	promote
					LY6K	-0.928638	0.0371257	promote
					PGAM2	-0.927274	0.0140381	promote
					SERPINA10	-0.925345	0.026172	promote
					BARHL1	-0.925281	0.00497937	promote
					MRTFA	-0.924564	0.00279781	promote
					TSKU	-0.921847	0.000407367	promote
					KRTAP5-7	-0.921091	0.0147774	promote
					OR5D14	-0.919969	0.0381382	promote
					TSGA10IP	-0.915774	0.0401618	promote
					COL5A1	-0.91462	0.0332311	promote
					PWWP2B	-0.913288	0.00438539	promote
					IL1RAP	-0.909752	0.0348035	promote
					TNK2	-0.909471	0.0438643	promote
					SIRPA	-0.907142	0.0247564	promote
					MIR3180-5	-0.905748	0.0440844	promote
					A2ML1	-0.902721	0.00143527	promote
					FOSB	-0.902357	0.0260481	promote
					BHLHE40	-0.900845	0.0448901	promote
					TSPAN2	-0.89715	0.0201382	promote
					ADAM21	-0.89594	0.0300786	promote
					DNAJB2	-0.894097	0.0234825	promote
					SEC13	-0.893141	0.00336664	promote
					PRDX5	-0.892229	0.0354928	promote
					TBX22	-0.890418	0.0201746	promote
					SPPL2B	-0.890012	0.0419193	promote
					MOB1A	-0.884078	0.00310633	promote
					OR2M5	-0.883175	0.0158187	promote
					KPNA6	-0.882992	0.00571155	promote
					MIR152	-0.882967	0.0334887	promote
					F11	-0.880328	0.0269914	promote
					DUSP16	-0.879684	0.0452217	promote
					BANF1	-0.878597	0.0211907	promote
					SSH3	-0.877106	0.0382426	promote
					MIR8069-1	-0.876984	0.0472778	promote
					CYP8B1	-0.876078	0.00464315	promote
					FIZ1	-0.87466	0.000946181	promote
					NME3	-0.873597	0.00506551	promote
					MIR4505	-0.871158	0.0408993	promote
					CCDC22	-0.869426	0.00496344	promote
					ARID3B	-0.869329	0.0125143	promote
					MIR6837	-0.868997	0.0169619	promote
					CNTFR	-0.868316	0.00330641	promote
					ARHGEF1	-0.866904	0.0444025	promote
					PLPBP	-0.866832	0.0124179	promote
					RAB37	-0.866364	0.0313858	promote
					CCDC107	-0.865426	0.00450702	promote
					UBL3	-0.863677	0.0484151	promote
					KANK4	-0.857594	0.00243452	promote
					MRM1	-0.857243	0.0471976	promote
					THAP11	-0.855344	0.0382662	promote
					TMEM63A	-0.853511	0.00150567	promote
					MT1E	-0.853008	0.00119871	promote
					ADAM22	-0.85155	0.0155276	promote
					DEFB126	-0.851423	0.0349114	promote
					PUF60	-0.849527	0.0388735	promote
					FAM131A	-0.848751	0.0345912	promote
					APLP2	-0.84623	0.0164718	promote
					NEK4	-0.840165	0.0338463	promote
					HERC3	-0.839226	0.0474017	promote
					FBP1	-0.837515	0.0352304	promote
					TBX15	-0.837036	0.0192631	promote
					MIR770	-0.837035	0.0262058	promote
					NKIRAS1	-0.834978	0.0047374	promote
					CRB2	-0.834674	0.0475168	promote
					GCAT	-0.833895	0.00920194	promote
					BPIFB1	-0.832999	0.0167794	promote
					PLA2R1	-0.83019	0.031704	promote
					ECSCR	-0.829394	0.0351739	promote
					HGH1	-0.828457	0.0283769	promote
					TMEM219	-0.827363	0.0203267	promote
					QRFPR	-0.826339	0.0406181	promote
					SUOX	-0.826141	0.0433254	promote
					PTN	-0.826019	0.0483565	promote
					SCAF11	-0.825442	0.0319186	promote
					HOXA10	-0.824877	0.0113343	promote
					GCGR	-0.824045	0.0140517	promote
					GJA1	-0.82186	0.0156967	promote
					MIR378F	-0.819094	0.00336809	promote
					POLQ	-0.818866	0.000845994	promote
					CA5A	-0.818786	0.0178124	promote
					ADO	-0.818777	0.0324936	promote
					OR10H2	-0.816472	0.00403705	promote
					HSD17B2	-0.816378	0.0135258	promote
					TMX1	-0.815177	0.0213969	promote
					SMNDC1	-0.814981	0.0476731	promote
					DAGLB	-0.814347	0.030961	promote
					GSTA3	-0.813928	0.0225598	promote
					YBX2	-0.81259	0.00876807	promote
					GTPBP10	-0.811111	0.0188005	promote
					CLIC5	-0.810304	0.00472795	promote
					PAH	-0.808226	0.0446604	promote
					LYG2	-0.802528	0.011766	promote
					FBXL19	-0.800928	0.00620728	promote
					RGS4	-0.800797	0.0128092	promote
					NDUFS5	-0.799804	0.0124174	promote
					TBC1D9	-0.799085	0.0406196	promote
					MYBPC3	-0.794112	0.0119849	promote
					FBXO46	-0.794105	0.0107662	promote
					ESYT2	-0.793543	0.00171433	promote
					PFDN5	-0.791597	0.00567055	promote
					BMP8B	-0.790931	0.00569788	promote
					CAPS	-0.790458	0.0325108	promote
					UQCC1	-0.790364	0.0457832	promote
					SPRR2G	-0.789415	0.00118824	promote
					MPRIP	-0.788704	0.00905328	promote
					FOXN3	-0.787134	0.0133356	promote
					CDH2	-0.786904	0.0418648	promote
					RSPH14	-0.785012	0.0236134	promote
					TSC22D1	-0.784653	0.000715598	promote
					CD79A	-0.783818	0.0466145	promote
					TMEM221	-0.78126	0.0341433	promote
					SF3B1	-0.778254	0.0201425	promote
					GPI	-0.77802	0.0492743	promote
					ATP1A3	-0.777416	0.0207847	promote
					CD247	-0.776913	0.0196096	promote
					CST9L	-0.776466	0.0411643	promote
					POM121	-0.775459	0.00103305	promote
					OR8K5	-0.775047	0.00620907	promote
					MIR1911	-0.774938	0.0395391	promote
					MIR4264	-0.772903	0.0488459	promote
					PDRG1	-0.772569	0.0128098	promote
					RPRD1A	-0.772285	0.0307083	promote
					BEND5	-0.76975	0.0128565	promote
					TNFRSF1A	-0.769482	0.011909	promote
					TLNRD1	-0.769044	0.0200532	promote
					DHX37	-0.768198	0.0153779	promote
					MRPS31	-0.767244	0.0127412	promote
					SLC17A4	-0.766117	0.0436717	promote
					CMTM5	-0.761898	0.0035877	promote
					ZNF747	-0.761125	0.040802	promote
					CDC25A	-0.760896	0.0131405	promote
					MIR6080	-0.760783	0.0314577	promote
					OR51E2	-0.759929	0.0404127	promote
					TPSG1	-0.759438	2.93324e-05	promote
					KIF26B	-0.759373	0.0189206	promote
					KRT3	-0.758803	0.0411291	promote
					MIR6871	-0.757785	0.0491502	promote
					FAM241A	-0.757766	0.0223024	promote
					RARB	-0.757656	0.0398023	promote
					PLAAT1	-0.755977	0.0462616	promote
					ADAM7	-0.755027	0.0375539	promote
					CHCHD5	-0.754479	0.014362	promote
					TTLL10	-0.751488	0.0328404	promote
					NPTN	-0.748074	0.0277938	promote
					CLUH	-0.744328	0.0428295	promote
					MFAP2	-0.744166	0.0120691	promote
					SLC12A3	-0.742248	0.0232391	promote
					STAT5B	-0.742207	0.0387001	promote
					MIR933	-0.741041	0.0136123	promote
					ASXL1	-0.740753	0.0448868	promote
					PCDH7	-0.740469	0.0410296	promote
					C1QTNF6	-0.740393	0.0186083	promote
					SPECC1	-0.737645	0.0225417	promote
					EMILIN2	-0.736283	0.0078355	promote
					SPRY4	-0.735084	0.0394945	promote
					SLC19A1	-0.731946	0.0363895	promote
					KIAA0232	-0.731746	0.0152414	promote
					LRRC23	-0.729592	0.000246309	promote
					ZCCHC7	-0.728305	0.0328188	promote
					TGIF1	-0.728266	0.00207852	promote
					B3GNT6	-0.726281	0.0243635	promote
					RNF32	-0.725467	0.0458024	promote
					DPP9-AS1	-0.725431	0.023611	promote
					SLC29A2	-0.725326	0.0487005	promote
					ATXN7L3	-0.723921	0.045412	promote
					CDC42SE1	-0.720404	0.0331203	promote
					PLCH1	-0.720055	0.0252887	promote
					SDK2	-0.719062	0.0203507	promote
					PAPPA	-0.718132	0.045926	promote
					HNF1A	-0.717293	0.016374	promote
					SLC22A23	-0.717195	0.0064378	promote
					SLC38A5	-0.716546	0.028259	promote
					BUD23	-0.709844	0.0346019	promote
					MLN	-0.709153	0.0365544	promote
					CNPPD1	-0.706588	0.0343046	promote
					HRH2	-0.706477	0.0257654	promote
					H1-1	-0.706191	0.00378212	promote
					ZNF10	-0.704436	0.00444521	promote
					STAT3	-0.703788	0.000829005	promote
					LITAF	-0.70373	0.000242468	promote
					OR2B3	-0.702194	0.0152316	promote
					CFAP107	-0.701043	0.0241985	promote
					MITD1	-0.699968	0.0182465	promote
					PCSK9	-0.699056	6.25813e-05	promote
					KLK4	-0.698328	0.00031309	promote
					PBX4	-0.697832	0.000201196	promote
					RHEBL1	-0.697176	0.00646883	promote
					MGAT4A	-0.694512	0.0222276	promote
					FPR3	-0.694503	0.0425939	promote
					HOXA7	-0.693583	0.00390429	promote
					STAC2	-0.692782	0.00609637	promote
					IFNAR1	-0.691617	0.0320397	promote
					DMXL2	-0.689566	0.0235507	promote
					ACSS1	-0.689304	0.0497887	promote
					SLC9A7	-0.687081	0.0344237	promote
					HMOX1	-0.686318	0.0495251	promote
					RNF2	-0.683506	0.0163594	promote
					MMACHC	-0.681998	0.0364182	promote
					ASIC5	-0.674188	0.0211543	promote
					CXCL3	-0.67365	0.0134866	promote
					CYP11B1	-0.671688	0.0138982	promote
					CCN2	-0.66971	0.0340757	promote
					RAB3D	-0.668197	0.0315042	promote
					CLEC6A	-0.666455	0.0261241	promote
					MYL1	-0.6661	0.00473871	promote
					ELOF1	-0.665673	0.00356463	promote
					SDS	-0.665604	0.0478232	promote
					CENPX	-0.6655	0.0332466	promote
					ANKS3	-0.663419	0.0172657	promote
					MYO1E	-0.663251	0.0146129	promote
					TMEM120A	-0.662831	0.0136378	promote
					DDI2	-0.662602	0.00715826	promote
					PIPOX	-0.660322	0.0224661	promote
					CIMIP1	-0.66019	0.0244504	promote
					SOD3	-0.659542	0.0434512	promote
					NDST1	-0.659416	0.0146549	promote
					RPS6KC1	-0.659289	0.00600302	promote
					AZGP1	-0.656331	0.0287718	promote
					GAREM1	-0.655801	0.0362863	promote
					NBPF8	-0.655066	0.0212404	promote
					DKK3	-0.653913	0.0496179	promote
					SLC7A13	-0.653648	0.00823427	promote
					NCOA1	-0.652717	0.0414131	promote
					GC	-0.650942	0.0213147	promote
					TGFBR1	-0.649935	0.0444685	promote
					HIVEP2	-0.64823	0.0177161	promote
					CNR2	-0.645319	0.0362992	promote
					IGFBP7	-0.641889	0.00632796	promote
					MS4A6A	-0.641534	0.00669995	promote
					NFYA	-0.641254	0.0227972	promote
					SYDE1	-0.640068	0.0128708	promote
					KCTD5	-0.639709	0.0252015	promote
					STIMATE-MUSTN1	-0.637475	0.047275	promote
					C3orf80	-0.635986	0.00187489	promote
					NUDT9	-0.635947	0.0197098	promote
					SLPI	-0.634316	0.0433499	promote
					KRTAP20-2	-0.633035	0.0253673	promote
					C19orf25	-0.632498	0.0220477	promote
					MTA2	-0.632056	0.048488	promote
					KCNJ18	-0.631836	0.0200436	promote
					RTN4R	-0.631647	0.0209309	promote
					EIF4G3	-0.630148	0.00545056	promote
					LOXHD1	-0.629904	0.00983639	promote
					CRTAC1	-0.629158	0.0424097	promote
					TMEM132E	-0.628787	0.0179482	promote
					FMNL1	-0.628571	0.025366	promote
					CORO2B	-0.628353	0.0442017	promote
					SPARC	-0.62674	0.023129	promote
					TBC1D29P	-0.624658	0.0299123	promote
					TMEM207	-0.622162	0.0203522	promote
					NOL3	-0.621118	0.0122337	promote
					FOXD2	-0.620072	0.00965944	promote
					CLEC14A	-0.61964	0.012315	promote
					RAPGEF1	-0.618605	0.047141	promote
					TMEM127	-0.61772	0.0175825	promote
					HS6ST3	-0.614763	0.0124155	promote
					CYSLTR2	-0.613971	0.0194504	promote
					CMAS	-0.613873	0.0253266	promote
					KLF15	-0.61313	0.0286137	promote
					FAM83D	-0.610805	0.00311857	promote
					SMIM24	-0.610472	0.0422752	promote
					GPR176	-0.609087	0.0195207	promote
					HUS1B	-0.60813	0.00511221	promote
					RASAL1	-0.607613	0.0289145	promote
					POU2AF3	-0.603471	0.0258668	promote
					NAGPA	-0.603314	0.011713	promote
					MIR6822	-0.602798	0.0303907	promote
					PMEPA1	-0.601816	0.0115872	promote
					COL11A2	-0.598184	0.0146081	promote
					MIR4436B1	-0.59762	0.0417922	promote
					AFAP1L2	-0.597193	0.0393915	promote
					PDIA2	-0.596632	0.0234328	promote
					FOXA3	-0.594586	0.0301588	promote
					RAB11FIP2	-0.594446	0.0328365	promote
					EPM2A	-0.594409	0.0315888	promote
					GRWD1	-0.591716	0.012667	promote
					MIR4718	-0.591262	0.0390232	promote
					NAP1L4	-0.587592	0.00140481	promote
					AKAP17A	-0.587199	0.0193356	promote
					MGARP	-0.586857	0.00769296	promote
					LCN6	-0.586453	0.0109632	promote
					EOLA2	-0.58605	0.0410728	promote
					WBP1L	-0.583667	0.0498037	promote
					MIR6785	-0.582922	0.0367166	promote
					TEF	-0.582767	0.0465927	promote
					MAGEA1	-0.579669	0.0360129	promote
					PRLH	-0.578196	0.0464453	promote
					UNC5A	-0.576188	0.0255854	promote
					TPO	-0.575811	0.00431484	promote
					PTCH1	-0.575795	0.0488654	promote
					BAK1	-0.57473	0.0262155	promote
					ANKMY2	-0.574657	0.0436876	promote
					CFAP410	-0.573185	0.0441068	promote
					ZNRF1	-0.573146	0.0129003	promote
					RFC4	-0.572321	0.0471799	promote
					HLA-G	-0.572151	0.0421087	promote
					SALL4	-0.571909	0.0335555	promote
					PBXIP1	-0.571822	0.0181364	promote
					PROKR2	-0.570416	0.0111846	promote
					ZNF692	-0.569675	0.0284772	promote
					CXCL16	-0.569349	0.0172039	promote
					TRMT9B	-0.56914	0.012893	promote
					GPR108	-0.568135	0.02989	promote
					OR2S2	-0.567581	0.0049131	promote
					GALNS	-0.566979	0.037918	promote
					KRTAP10-8	-0.566849	0.0199711	promote
					LNP1	-0.566294	0.0484553	promote
					ANKRD34B	-0.564765	0.0134561	promote
					TRIM11	-0.564405	0.0168061	promote
					DUS1L	-0.560819	0.015029	promote
					KCNA2	-0.558775	0.0282744	promote
					SMTNL2	-0.55786	0.0204317	promote
					MIR6132	-0.556791	0.0152659	promote
					OSBP2	-0.554619	0.0292202	promote
					S100A1	-0.55395	0.0440452	promote
					MAP3K6	-0.553632	0.00446485	promote
					MRAP2	-0.551211	0.0349494	promote
					VSNL1	-0.550148	0.0416566	promote
					PDGFRB	-0.548216	0.0217646	promote
					C1orf162	-0.547928	0.0139664	promote
					NLRP14	-0.547147	0.0389293	promote
					TNNT2	-0.546382	0.0190798	promote
					NHLH2	-0.544428	0.0214241	promote
					B3GNT7	-0.544311	0.0495586	promote
					SDSL	-0.540577	0.0257691	promote
					CNOT11	-0.539912	0.0333062	promote
					ENDOD1	-0.538573	0.0302639	promote
					MNS1	-0.535955	0.0346876	promote
					PRSS37	-0.534111	0.0444916	promote
					SARDH	-0.53326	0.00201252	promote
					S100Z	-0.532377	0.0376934	promote
					SVOPL	-0.531051	0.0433241	promote
					ACSL6	-0.530171	0.0253741	promote
					IGFBP5	-0.52963	0.0156243	promote
					PRSS3	-0.52951	0.0375531	promote
					CEND1	-0.528836	0.0320585	promote
					STAG3	-0.528424	0.022741	promote
					ZNF280B	-0.527395	0.0366153	promote
					OASL	-0.526944	0.0400102	promote
					ENKD1	-0.525791	0.00967994	promote
					MTRFR	-0.524181	0.0176768	promote
					NDUFB9	-0.524032	0.0135151	promote
					EXOC4	-0.523219	0.0406501	promote
					FGF22	-0.522564	0.0385991	promote
					RARRES2	-0.521254	0.0437725	promote
					XDH	-0.520175	0.00712699	promote
					NXPE2	-0.519608	0.0312592	promote
					TANC1	-0.518263	0.0120301	promote
					LYL1	-0.517881	0.0415339	promote
					CPA6	-0.517366	0.0252153	promote
					MIR3130-2	-0.517091	0.00454721	promote
					FRMD4B	-0.515878	0.0193337	promote
					CIITA	-0.512257	0.00395081	promote
					SBK2	-0.510716	0.0243205	promote
					OR52N2	-0.50911	0.0398934	promote
					IGSF5	-0.509086	0.000470523	promote
					RAD54L2	-0.508156	0.0499659	promote
					DNAJB5	-0.506815	0.0290886	promote
					RNF123	-0.504686	0.0052101	promote
					DHRS7	-0.504223	0.0140481	promote
					CCDC175	-0.504109	0.0447901	promote
					C5orf24	-0.504097	0.0362243	promote
					PROSER2	-0.50225	0.00417171	promote
					MESP2	-0.501266	0.00413138	promote
					DPH7	-0.500168	0.0222608	promote

## Sheet: NonMH Small Del
Gene Symbol	Log2FC	P-value	Regulation		Gene Symbol	Log2FC	P-value	Regulation
EIF3B	1.05289	0.00951771	inhibit		RHEB	-2.50141	0.0182271	promote
TUBG1	1.00599	0.0251776	inhibit		CCDC59	-2.33886	0.0207777	promote
LUM	0.979169	0.0371275	inhibit		TLX1	-2.24946	0.007812	promote
GINS3	0.978021	0.00365462	inhibit		SMS	-2.22684	0.00885593	promote
MBD5	0.943026	0.0473966	inhibit		BHLHE41	-2.08981	0.00426482	promote
BTRC	0.942218	0.0486812	inhibit		SPMAP1	-1.98992	0.00224154	promote
RASA2	0.937156	0.0177177	inhibit		MIR7153	-1.9026	0.00452821	promote
USP17L21	0.923143	0.0104573	inhibit		PCDHA11	-1.89623	0.00692468	promote
POLR3F	0.906555	0.0306179	inhibit		LINC03043	-1.89501	0.0244087	promote
ZMYND12	0.869729	0.011278	inhibit		SRP72	-1.87011	0.00590776	promote
SLC12A8	0.867754	0.00474207	inhibit		ANKDD1A	-1.8196	0.0452362	promote
MIR3145	0.863852	0.0292893	inhibit		CTDSPL	-1.78349	0.0394753	promote
MIR8072	0.843098	0.0170025	inhibit		OR2F2	-1.74688	0.0302662	promote
CCDC85A	0.783583	0.0272195	inhibit		MIR561	-1.73747	0.000226229	promote
EIF3L	0.754589	0.0119237	inhibit		ZNF224	-1.73154	0.00642906	promote
FUNDC2	0.748336	0.0477852	inhibit		CROCC	-1.69231	0.0248185	promote
TAF1B	0.732041	0.0413449	inhibit		CUX1	-1.68042	0.00585031	promote
ARAP2	0.727971	0.00391892	inhibit		CZIB	-1.67995	0.00106105	promote
DACH1	0.716722	0.0205106	inhibit		NOL12	-1.66939	0.0166049	promote
NOP10	0.710635	0.0201532	inhibit		TC2N	-1.65335	0.00182687	promote
PPP1R3B	0.703999	0.0196897	inhibit		ANXA2	-1.62944	0.0420768	promote
C3	0.69626	0.000785494	inhibit		OR52N4	-1.60835	0.0466787	promote
CCDC174	0.693385	0.0261324	inhibit		LINC02906	-1.60653	0.000415143	promote
BCKDHB	0.690885	0.0461896	inhibit		CSN3	-1.57842	0.0177081	promote
METTL18	0.689812	0.0412762	inhibit		HK3	-1.57625	0.0247339	promote
CSNK1A1	0.683326	0.00178088	inhibit		HRH1	-1.57484	0.0328991	promote
COA1	0.682671	0.0323065	inhibit		USP10	-1.56016	0.0067047	promote
SNRPN	0.682154	0.0188507	inhibit		DDIT4	-1.55591	0.0382303	promote
ACKR3	0.68041	0.00184021	inhibit		LRRIQ3	-1.55107	0.0210353	promote
LRRC18	0.674223	0.000927479	inhibit		KDELR1	-1.54975	0.0387363	promote
PRKRA	0.672056	0.0464831	inhibit		H2BC10	-1.54806	0.000149953	promote
RNF6	0.668967	0.0203957	inhibit		SNX14	-1.54599	0.0178156	promote
MIR580	0.667825	0.0158841	inhibit		SPANXN1	-1.54244	0.0420636	promote
MIR3180-4	0.664395	0.039615	inhibit		ZNF417	-1.53177	0.0174552	promote
EIF6	0.66244	0.0110009	inhibit		ZNF816	-1.52655	0.0346487	promote
OAZ1	0.655217	0.0397316	inhibit		PKD1L1	-1.4956	0.0265312	promote
LSM7	0.653954	0.00108678	inhibit		FCGR2A	-1.4843	0.0279397	promote
MEGF10	0.651899	0.01394	inhibit		AP2S1	-1.48332	0.0238956	promote
BTN3A2	0.641872	0.0176773	inhibit		OR6X1	-1.46666	0.0399162	promote
CATIP	0.640978	0.0442702	inhibit		MIR552	-1.45115	0.01779	promote
GRK3	0.634954	0.0236779	inhibit		KMT5C	-1.44905	0.00999036	promote
CD40	0.628862	6.37903e-05	inhibit		TEX26	-1.44851	0.0335058	promote
BBC3	0.628122	0.00992758	inhibit		AP2M1	-1.44396	0.0219536	promote
MIR5047	0.626657	0.0160171	inhibit		LRIG2	-1.43508	0.0028028	promote
RPS12	0.626409	0.0169521	inhibit		SGPP1	-1.43114	0.0137592	promote
SULT1C3	0.625386	0.0287352	inhibit		VEZT	-1.42459	0.023958	promote
GMPPB	0.624502	0.0092192	inhibit		MIR4720	-1.41701	0.0186707	promote
BROX	0.621323	0.0151307	inhibit		ELMOD2	-1.41188	0.0207369	promote
FOXA1	0.621073	0.0491826	inhibit		JOSD2	-1.41072	0.0164827	promote
ENO3	0.620026	0.0321309	inhibit		TRPC3	-1.38772	0.00864372	promote
PTPMT1	0.619178	0.0152084	inhibit		POLG	-1.38594	0.0263525	promote
HOXC8	0.612119	0.0407701	inhibit		SDK2	-1.36439	0.0255749	promote
VDAC1	0.606221	0.0354082	inhibit		LGSN	-1.35548	0.00954729	promote
DDX46	0.604946	0.0351162	inhibit		ITSN1	-1.35443	0.0244557	promote
CAND1	0.601922	0.0410926	inhibit		RECQL5	-1.34986	2.06533e-05	promote
ISCA2	0.601452	0.0412378	inhibit		MIR6873	-1.34084	0.0441004	promote
MS4A2	0.601286	0.039954	inhibit		GLIPR1L2	-1.33653	0.0150131	promote
CNOT8	0.594561	0.0052258	inhibit		MTFR1	-1.33266	0.00775426	promote
TEPSIN	0.593246	0.0138283	inhibit		SIKE1	-1.32114	0.0487905	promote
WDFY1	0.592725	0.0387589	inhibit		SLC6A9	-1.31618	0.0398515	promote
MIR6767	0.592045	0.0233703	inhibit		IFT81	-1.31335	0.0159985	promote
NPEPPS	0.59011	0.0060943	inhibit		DGCR8	-1.31242	0.02308	promote
PPM1D	0.588297	0.00800353	inhibit		LINC02872	-1.30116	0.0129178	promote
MND1	0.587704	0.00355312	inhibit		CYB5B	-1.28624	0.046178	promote
OSBPL11	0.585804	0.00733222	inhibit		ZNF670	-1.28539	0.00455992	promote
OR10A7	0.585294	0.034249	inhibit		SLC13A4	-1.27306	0.00614029	promote
MESD	0.582619	0.00577955	inhibit		MIR95	-1.26738	0.0202004	promote
MIR376C	0.582398	0.0217639	inhibit		TSHZ1	-1.26074	0.00974144	promote
ZFP1	0.579657	0.0466344	inhibit		SPA17	-1.25846	0.0215105	promote
FOLH1	0.577791	0.00510007	inhibit		CDK19	-1.25623	0.020782	promote
TMPRSS4	0.575427	0.0412923	inhibit		FAM216A	-1.25259	0.018413	promote
ZFAND5	0.573491	0.0447498	inhibit		EMID1	-1.24086	0.00150259	promote
ARL6IP6	0.571736	0.0153391	inhibit		ABI3	-1.23143	0.0354159	promote
OR2M7	0.570667	0.0229093	inhibit		MUC6	-1.2284	0.0188207	promote
ATP8B1	0.569991	0.0472714	inhibit		INPP5K	-1.22627	0.000811387	promote
TRA2B	0.56672	0.0266139	inhibit		FOLR1	-1.22342	0.026678	promote
GPRASP1	0.566553	0.044941	inhibit		PLA2G4F	-1.20001	0.0316309	promote
SLC35F5	0.565491	0.0479821	inhibit		LYPLAL1	-1.19714	0.0392848	promote
CNOT6L	0.564182	0.0386811	inhibit		OR52N2	-1.19647	0.000450453	promote
EPHA5	0.562337	0.0455445	inhibit		PTPRF	-1.19198	0.0212255	promote
MIR4420	0.561565	0.0378709	inhibit		CCL24	-1.19175	0.00600639	promote
ZNF428	0.558651	0.0148892	inhibit		DNAH8	-1.19151	0.022247	promote
MIR218-2	0.551713	0.00586698	inhibit		VDAC3	-1.19133	0.0290315	promote
KLHL7	0.551408	0.00938943	inhibit		XAGE5	-1.18849	0.0175029	promote
RAD51AP2	0.547895	0.0302243	inhibit		CRTC1	-1.17603	0.0444243	promote
TRIP13	0.543331	0.00485295	inhibit		STK31	-1.17261	0.0059558	promote
WASHC2C	0.543242	0.0214817	inhibit		NDUFAF5	-1.17014	0.0168025	promote
GAN	0.543188	0.00750274	inhibit		CDR1	-1.16933	0.00878365	promote
TSPAN3	0.542865	0.00759867	inhibit		ATP5PF	-1.16528	0.00462016	promote
MUC4	0.542677	0.000787667	inhibit		SPATA32	-1.15962	0.0384021	promote
EBAG9	0.54231	0.0153883	inhibit		RLF	-1.15926	0.0378167	promote
NXT2	0.541646	0.00257557	inhibit		RPL7	-1.15639	0.0415822	promote
SIGLEC7	0.541451	0.019756	inhibit		DIRAS1	-1.15445	0.00480292	promote
MIR3609	0.541337	0.0259976	inhibit		ZNF70	-1.15363	0.00716512	promote
DUSP7	0.540268	0.00912237	inhibit		CTNNA2	-1.1512	0.0300567	promote
MOAP1	0.539503	0.0188333	inhibit		MICU2	-1.14417	0.0487078	promote
PRAC1	0.535409	0.0259278	inhibit		DEFA4	-1.14409	0.0217355	promote
PPM1J	0.535179	0.0241214	inhibit		SPATA16	-1.14216	0.0135269	promote
NDST1	0.530866	0.0225044	inhibit		PAM16	-1.14121	0.0268388	promote
PAIP1	0.530053	0.0365553	inhibit		ARC	-1.13913	0.0196824	promote
FEV	0.527197	0.0131659	inhibit		NHEJ1	-1.13689	0.0408639	promote
SNX16	0.52669	0.0273779	inhibit		BCAS3	-1.13548	0.0286273	promote
MED28	0.524342	0.0124756	inhibit		AFP	-1.13382	0.0252176	promote
SNX30	0.524074	0.00441032	inhibit		DCLRE1B	-1.13081	0.0295355	promote
ALX3	0.523199	0.00540557	inhibit		ZNF474	-1.12988	0.00671279	promote
ENC1	0.521265	0.0214269	inhibit		CHERP	-1.12939	0.0225609	promote
ECE1	0.520535	0.0146461	inhibit		MPP3	-1.12782	1.48704e-07	promote
IFNB1	0.519029	0.0243742	inhibit		MATCAP2	-1.12601	0.0152598	promote
HGH1	0.517447	0.00574508	inhibit		RNF146	-1.11172	0.0297972	promote
ILF3	0.516129	0.0170712	inhibit		BPIFB2	-1.11068	0.045939	promote
LAT	0.514278	0.0470872	inhibit		MRPL48	-1.109	0.0401726	promote
NBEAL1	0.512584	0.0124041	inhibit		NEFM	-1.1064	0.0286907	promote
MACROD2	0.511369	0.0423863	inhibit		MIR4649	-1.10436	0.0461385	promote
COLEC10	0.511156	0.0224026	inhibit		SIGMAR1	-1.09927	0.0495807	promote
SNX33	0.509404	0.0125165	inhibit		RALGAPA1	-1.09749	0.0396493	promote
HIVEP2	0.507695	0.0404149	inhibit		MYLIP	-1.0959	0.029649	promote
CPVL	0.501389	0.0326041	inhibit		ZBTB7A	-1.09196	0.0195923	promote
TMEM69	0.501001	0.0371026	inhibit		HAUS6	-1.07366	0.00377978	promote
					REDIC1	-1.07258	0.0101516	promote
					CNN3	-1.07223	0.0107875	promote
					DKK3	-1.07146	0.0333201	promote
					TIMP2	-1.07097	0.0492664	promote
					DDIAS	-1.06859	0.0057243	promote
					COL23A1	-1.06485	0.00426486	promote
					REST	-1.06416	0.0202357	promote
					PLCL2	-1.06187	0.00956289	promote
					OR13C5	-1.05806	0.0435928	promote
					LGI3	-1.05401	0.00839123	promote
					DIAPH1	-1.05295	0.0461874	promote
					CCL7	-1.03737	0.0488284	promote
					MIR541	-1.0368	0.0230685	promote
					ZDHHC21	-1.03256	0.0429237	promote
					MIR6756	-1.03147	0.00739651	promote
					ASB4	-1.03116	0.0494057	promote
					ANGPT4	-1.03002	0.0123875	promote
					MIR539	-1.02368	0.0389338	promote
					NUDT19	-1.02308	0.0290635	promote
					MIR640	-1.02306	0.0079465	promote
					PEX39	-1.02226	0.00191118	promote
					CA4	-1.02207	0.000177242	promote
					HOXA1	-1.02122	0.0154023	promote
					ADAT1	-1.02036	0.0439509	promote
					UQCC2	-1.02014	0.0239251	promote
					MIR598	-1.01915	0.039416	promote
					OR4F5	-1.01513	0.00289552	promote
					SLFN11	-1.01315	0.0163804	promote
					CCNT1	-1.01287	0.00584604	promote
					REPIN1	-1.01261	0.0118484	promote
					PNPLA3	-1.0006	0.0100346	promote
					PEBP1	-0.993996	0.0190319	promote
					SGK1	-0.99142	0.0444524	promote
					PAM	-0.985597	0.0269686	promote
					OR4C16	-0.981298	0.00659147	promote
					POLR2F	-0.981282	0.0331559	promote
					FAM218A	-0.980723	0.00835738	promote
					INKA1	-0.979571	0.0304868	promote
					RNASE1	-0.977159	0.0366483	promote
					VPS13B	-0.973938	0.0167543	promote
					EEA1	-0.972996	0.0151535	promote
					L1TD1	-0.972586	0.0032064	promote
					RUNX1T1	-0.971937	0.0204126	promote
					EFEMP2	-0.971851	0.00339086	promote
					MICU3	-0.966743	2.56503e-05	promote
					NMB	-0.965616	0.0260145	promote
					NXPH1	-0.962559	0.0425778	promote
					MIR3591	-0.960134	0.0346246	promote
					OR2AE1	-0.959647	0.027923	promote
					DYNLT1	-0.959105	0.0376006	promote
					CYBB	-0.954705	0.0106809	promote
					NAA38	-0.952724	0.00741619	promote
					PTGER3	-0.95167	0.03566	promote
					MRPS14	-0.951253	0.0337305	promote
					OR1S2	-0.945431	0.0302125	promote
					RAMAC	-0.935978	0.00143168	promote
					CIRBP	-0.935489	0.0323013	promote
					STPG2	-0.935403	0.0451636	promote
					KCNJ5	-0.934874	0.0237299	promote
					ZFP42	-0.934498	0.0419616	promote
					ASPRV1	-0.927876	0.0094989	promote
					KCNJ5-AS1	-0.926147	0.0364313	promote
					WDR18	-0.922049	0.010273	promote
					LINC02876	-0.921632	0.00935056	promote
					OR1Q1	-0.921384	0.0142494	promote
					KRT35	-0.920102	0.0455005	promote
					CFAP70	-0.919827	0.00404554	promote
					MCOLN3	-0.917119	0.0065755	promote
					CCK	-0.914713	0.0139975	promote
					MIR4529	-0.913272	0.0240846	promote
					MIR6787	-0.906165	0.0242056	promote
					SCG3	-0.906056	0.0219746	promote
					MIR128-1	-0.905132	0.0314029	promote
					KLK5	-0.90334	0.00199859	promote
					ZNF836	-0.898871	0.020671	promote
					MAGIX	-0.898752	0.00077915	promote
					IMP4	-0.897391	0.00467184	promote
					SIX1	-0.896841	0.0182261	promote
					PARD3	-0.896368	0.00497776	promote
					MTERF2	-0.892719	0.0265982	promote
					ANKRD24	-0.892352	0.00499269	promote
					ATF7	-0.890878	0.00861144	promote
					PFN2	-0.889363	0.0149044	promote
					ZFAND3	-0.888216	0.0485351	promote
					LY6K	-0.883296	0.0284424	promote
					TMEM218	-0.882691	0.0218858	promote
					MIR2110	-0.88177	0.0272336	promote
					ZNF786	-0.879459	0.0154223	promote
					CHRNG	-0.87928	0.0124243	promote
					CDK8	-0.875986	0.0283629	promote
					CCL15	-0.87424	0.0368583	promote
					EEF1AKMT1	-0.87164	0.0422691	promote
					NOCT	-0.87103	0.0249547	promote
					PPCDC	-0.868767	0.00319084	promote
					MIR4779	-0.86543	0.0158823	promote
					MIR4716	-0.86529	0.048832	promote
					RANBP3L	-0.863387	0.0497449	promote
					SMIM10L1	-0.862917	0.0221298	promote
					LHFPL6	-0.860885	0.0127731	promote
					MXD4	-0.860562	0.0117721	promote
					KCNH4	-0.860305	0.00933588	promote
					FBXO15	-0.858315	0.0228787	promote
					ZNF772	-0.854852	0.040508	promote
					SYPL2	-0.853571	0.0261983	promote
					CLEC7A	-0.850767	0.00784992	promote
					TRIOBP	-0.850041	0.009822	promote
					FAM120A	-0.848077	0.0167627	promote
					OR2T10	-0.844383	0.0176607	promote
					HAUS1	-0.8433	0.0163637	promote
					ITPR3	-0.843044	0.0127686	promote
					PLEKHG2	-0.842913	0.0457489	promote
					GIMAP2	-0.840252	0.0357723	promote
					IRS2	-0.840196	0.0244996	promote
					OR4A16	-0.840118	0.0464808	promote
					PACS2	-0.838327	0.0475752	promote
					MSANTD4	-0.836486	0.000197269	promote
					INHBA	-0.832089	0.019883	promote
					RNF225	-0.828318	0.0406202	promote
					TRABD2A	-0.820442	0.00105906	promote
					SH3BP5L	-0.817335	0.0437084	promote
					WDR90	-0.815537	0.0213366	promote
					NHS	-0.814416	0.0351636	promote
					TAS2R20	-0.814082	0.0356744	promote
					HERC4	-0.814043	0.0452128	promote
					TSPY4	-0.810907	0.0420988	promote
					MRGPRX3	-0.809633	0.0294213	promote
					IL20RB	-0.808978	0.0123096	promote
					ZNF362	-0.808342	0.0216715	promote
					CFAP97D1	-0.808067	0.0199584	promote
					SLC7A10	-0.807534	0.0185112	promote
					EML6	-0.806968	0.0484329	promote
					STRIP2	-0.80477	0.0450234	promote
					SAMD4B	-0.804185	0.0466538	promote
					TAF6L	-0.802609	0.000485293	promote
					ISM1	-0.801601	0.0383805	promote
					MIRLET7E	-0.799663	0.039477	promote
					NFE2	-0.798965	0.00340751	promote
					RALBP1	-0.797817	0.0112283	promote
					RETSAT	-0.794033	0.00149391	promote
					ZNF174	-0.793239	0.00070616	promote
					GDPD2	-0.792728	0.0314103	promote
					RAB24	-0.791549	0.0292341	promote
					OR13J1	-0.790268	0.0385256	promote
					DDC	-0.790059	0.0308129	promote
					PRKCH	-0.78795	0.048992	promote
					CLEC2B	-0.782716	0.0144402	promote
					ADGRF5	-0.782184	0.0374821	promote
					F10	-0.781391	0.0337618	promote
					CUTA	-0.775698	0.00314143	promote
					MIR4531	-0.773607	0.0490482	promote
					SLC45A4	-0.772767	0.00131493	promote
					ANLN	-0.77162	0.0488869	promote
					PTCH2	-0.767271	0.0192573	promote
					PPP2CB	-0.767099	0.0198575	promote
					GPR12	-0.767042	0.00464202	promote
					MFAP3L	-0.766288	0.024608	promote
					AKR1C4	-0.764189	0.0438115	promote
					CHRNE	-0.764133	0.0363964	promote
					C12orf60	-0.762649	0.0333655	promote
					LSS	-0.762542	0.0068823	promote
					SNX29	-0.760793	0.000857483	promote
					NFATC3	-0.760152	0.00527817	promote
					ZNF285	-0.760104	0.030647	promote
					GCSAM	-0.75947	0.0479898	promote
					TMEM150A	-0.759439	0.0157352	promote
					TMEM177	-0.758903	0.0433955	promote
					RAF1	-0.758821	0.0211721	promote
					SH2D5	-0.758634	0.0428192	promote
					COLGALT2	-0.757582	0.00282673	promote
					IDS	-0.754847	0.0363877	promote
					TUT4	-0.753157	0.0453893	promote
					MIR3714	-0.752159	0.0152007	promote
					BDP1	-0.750089	0.0056313	promote
					BRAT1	-0.749164	0.0386016	promote
					RGS19	-0.749153	0.0442887	promote
					ZNF792	-0.748727	0.00440728	promote
					LRRC4	-0.747104	0.0213518	promote
					DDX54	-0.744629	0.00943317	promote
					A4GALT	-0.744581	0.0107161	promote
					FBRSL1	-0.740354	0.0139983	promote
					RGS3	-0.737756	0.0430181	promote
					CREB3L2-AS1	-0.736056	0.0472131	promote
					CDK5RAP3	-0.735488	0.00998536	promote
					ATG4D	-0.735379	0.0187807	promote
					GPATCH8	-0.733842	0.0455413	promote
					SLC45A2	-0.7335	0.0338903	promote
					HAND2	-0.733303	0.0323396	promote
					ESD	-0.732111	0.0258354	promote
					APOBEC2	-0.731555	0.0402463	promote
					EML3	-0.731154	0.0288617	promote
					C19orf81	-0.728255	0.0176192	promote
					SLC35B3	-0.72683	0.00279879	promote
					BSPRY	-0.723302	0.0206631	promote
					MIR2114	-0.723086	0.0338574	promote
					DALRD3	-0.722295	0.0458936	promote
					IQCE	-0.722156	0.0328686	promote
					CLEC11A	-0.721245	0.0197655	promote
					TAF2	-0.721099	0.032021	promote
					RANBP1	-0.719833	0.00838317	promote
					SEPTIN5	-0.715953	0.0139637	promote
					MIR7150	-0.714111	0.00324956	promote
					NUDT14	-0.713341	0.00569483	promote
					ARHGAP26	-0.711704	0.0114957	promote
					CFAP221	-0.711488	0.0375345	promote
					ST3GAL4	-0.710487	0.0133658	promote
					KIF26A	-0.710329	0.0181807	promote
					DERA	-0.709171	0.00928463	promote
					RIN3	-0.709125	0.00813582	promote
					PHOSPHO2-KLHL23	-0.705184	0.00174531	promote
					MIR7151	-0.703171	0.031334	promote
					SRPRB	-0.700664	0.0451654	promote
					SLC6A17	-0.698922	0.0266645	promote
					SHC1	-0.692693	0.0300321	promote
					HS6ST1	-0.68961	0.033585	promote
					CDKL4	-0.688361	0.0111746	promote
					STX10	-0.687897	0.0268906	promote
					SLC2A3	-0.686459	0.0163747	promote
					CD74	-0.685591	0.0249469	promote
					H1-2	-0.68349	0.0312141	promote
					SRXN1	-0.680487	0.00997175	promote
					RTN4IP1	-0.680373	0.0106912	promote
					PALD1	-0.678021	0.0269181	promote
					CLDN12	-0.677371	0.0248442	promote
					KCNH1	-0.676092	0.0473063	promote
					MIR6895	-0.674491	0.016886	promote
					SCGB1D1	-0.674173	0.0161622	promote
					USP15	-0.672933	0.0366942	promote
					LINC03048	-0.672747	0.0237083	promote
					FMO3	-0.671201	0.0243788	promote
					SCRN2	-0.671106	0.0105576	promote
					BTBD18	-0.668718	0.0293957	promote
					WNT8B	-0.668237	0.0350538	promote
					ZFTRAF1	-0.667456	0.0185603	promote
					TOP2B	-0.666614	0.0166987	promote
					EDA2R	-0.665886	8.0842e-05	promote
					UPF3B	-0.663896	0.00876593	promote
					SSR3	-0.66382	0.00771801	promote
					FKBP10	-0.66146	0.0414468	promote
					BANP	-0.661241	0.044501	promote
					EXO1	-0.660247	0.0111865	promote
					PCDH17	-0.659713	0.0101616	promote
					MIR378D2	-0.656419	0.0317169	promote
					POGLUT2	-0.65515	0.0106268	promote
					CT55	-0.654617	0.0249884	promote
					STAC3	-0.653527	0.024427	promote
					ERBB3	-0.652051	0.0172583	promote
					OR4K14	-0.652041	0.0142553	promote
					CTNND1	-0.650812	0.0394684	promote
					LRRC42	-0.649839	0.00565289	promote
					C6orf15	-0.648532	0.00356163	promote
					FOXI2	-0.646843	0.00910211	promote
					FAM89A	-0.646462	0.0378727	promote
					MDH1	-0.645949	0.0369688	promote
					UGT2A3	-0.644758	0.0340971	promote
					SSPN	-0.643067	0.0383193	promote
					PPP1R12C	-0.643004	0.0298124	promote
					CATSPER4	-0.641969	0.0315768	promote
					ADCY3	-0.641662	0.0300453	promote
					WDR46	-0.639642	0.00279585	promote
					MRPS21	-0.639392	0.00506573	promote
					MIR3688-2	-0.638244	0.00792853	promote
					OSER1	-0.634734	0.0188805	promote
					GPSM2	-0.632201	0.0160792	promote
					PCDHB2	-0.630524	0.00769812	promote
					TAPT1	-0.628892	0.0378016	promote
					ZNF100	-0.626387	0.0112425	promote
					ALMS1	-0.624061	0.0422606	promote
					TBX2	-0.622746	0.0475595	promote
					H4C12	-0.620252	0.0118824	promote
					TSLP	-0.619582	0.030716	promote
					PACSIN2	-0.618123	0.0482888	promote
					FAM50A	-0.616922	0.0388579	promote
					CIMAP1D	-0.615881	0.0420322	promote
					HIGD1B	-0.615591	0.0321506	promote
					GPR162	-0.61431	0.0349396	promote
					DTD1	-0.614175	0.00095705	promote
					TMEM151B	-0.612366	0.00351227	promote
					ACSS2	-0.612217	0.0192217	promote
					POLQ	-0.60951	0.00517982	promote
					CAPNS1	-0.608135	0.00207329	promote
					TAF11	-0.607727	0.0374579	promote
					ECHDC2	-0.606984	0.0215746	promote
					MIR1302-4	-0.606574	0.0389928	promote
					MAN2A2	-0.606142	0.00162296	promote
					GRM4	-0.6046	0.00822929	promote
					PPEF2	-0.60328	0.00961244	promote
					IL2RA	-0.602863	0.0114825	promote
					LRRC75A	-0.601619	0.0237994	promote
					NYAP1	-0.600548	0.0180891	promote
					STYX	-0.599312	0.0294042	promote
					LY6G6C	-0.598614	0.0302199	promote
					MYLK	-0.597506	0.0490421	promote
					ARL6IP5	-0.596549	6.76476e-05	promote
					PIP4K2B	-0.59568	0.0143469	promote
					SPATA31A7	-0.594289	0.0391869	promote
					B3GALT6	-0.594163	0.00162625	promote
					BSG	-0.59387	0.0285367	promote
					PC	-0.593731	0.0223539	promote
					KLHL12	-0.593019	0.0345228	promote
					LCN10	-0.59271	0.0132431	promote
					MIR489	-0.592602	0.00446036	promote
					COL6A2	-0.589098	0.0421208	promote
					CRYBA4	-0.58843	0.0333111	promote
					LRRC70	-0.588404	0.000463931	promote
					ARID5B	-0.585129	0.0430892	promote
					ZNF10	-0.584386	0.00485139	promote
					UQCRB	-0.583492	0.0410806	promote
					LHX3	-0.582726	0.0197111	promote
					MIR4666B	-0.582707	0.0320861	promote
					TAS2R42	-0.581851	0.042165	promote
					TASOR2	-0.580435	0.021086	promote
					AMDHD2	-0.57952	0.0332621	promote
					TMEM141	-0.57951	0.0133386	promote
					CASP9	-0.579104	0.00311638	promote
					NRDC	-0.578774	0.024338	promote
					MIR548AW	-0.577416	0.0308023	promote
					FSTL4	-0.575396	0.0034294	promote
					FMN1	-0.574516	0.034277	promote
					HABP4	-0.572932	0.0128578	promote
					B3GALT4	-0.571218	0.0361054	promote
					AIFM1	-0.570757	0.0436044	promote
					APC	-0.570223	0.0117576	promote
					ENKUR	-0.568339	0.0364061	promote
					THUMPD2	-0.568024	0.0217712	promote
					PPM1E	-0.568011	0.027241	promote
					MIR154	-0.564683	0.00546576	promote
					MIR1287	-0.56454	0.0319882	promote
					IDI1	-0.564421	0.0297911	promote
					ISG20	-0.56166	0.0411949	promote
					S100A8	-0.560981	0.0412785	promote
					ESRRG	-0.560523	0.0108563	promote
					FAM234B	-0.55935	0.0115864	promote
					GGCX	-0.558394	0.0180409	promote
					CPB1	-0.557998	0.0214283	promote
					NFASC	-0.557606	0.0220088	promote
					CHMP4B	-0.556988	0.0427911	promote
					MIR4745	-0.556977	0.0422334	promote
					CABP4	-0.556168	0.0131434	promote
					UGT3A1	-0.555289	0.0357978	promote
					ESPN	-0.55498	0.0110522	promote
					ODAD4	-0.554823	0.016229	promote
					PTPRH	-0.554435	0.0160792	promote
					PDIA6	-0.552966	0.0288099	promote
					DSCR4	-0.55197	0.036152	promote
					OR2T4	-0.551441	0.00838735	promote
					SLC2A4RG	-0.551414	0.00869705	promote
					ALG1L1P	-0.550631	0.0432039	promote
					ANAPC5	-0.548681	0.0302304	promote
					CD82	-0.547356	0.0341085	promote
					BRMS1L	-0.544766	0.00961745	promote
					L3MBTL2	-0.54462	0.041419	promote
					GPR183	-0.54239	0.0346712	promote
					ZNF207	-0.542215	0.0110395	promote
					GAL3ST3	-0.542039	0.00368734	promote
					INPP5A	-0.541184	0.0253839	promote
					NLGN2	-0.541108	0.00760878	promote
					IRAG1	-0.539563	0.0251748	promote
					GATA2	-0.539554	0.00797412	promote
					RTKN2	-0.539447	0.0365108	promote
					R3HCC1	-0.538852	0.000819567	promote
					DNAJB4	-0.538434	0.0226847	promote
					NIPSNAP3B	-0.537227	0.0238022	promote
					MIR4754	-0.536511	0.0250848	promote
					TOPORS	-0.534981	0.0206245	promote
					TRAF3IP3	-0.53189	0.0427595	promote
					IFI27L2	-0.529831	0.00630748	promote
					MKNK2	-0.529719	0.0160351	promote
					PEX26	-0.52967	0.025111	promote
					ITPRIPL2	-0.529017	0.0379946	promote
					TMEM164	-0.526775	0.0392931	promote
					MLLT3	-0.525629	0.0478636	promote
					GPATCH1	-0.52539	0.0452784	promote
					BMP4	-0.524585	0.0275618	promote
					TOGARAM1	-0.523385	0.0278495	promote
					SKP1	-0.521801	0.0166043	promote
					NCAN	-0.517594	0.0235853	promote
					CEP76	-0.517458	0.0436387	promote
					PCBP3	-0.51612	0.002868	promote
					CCR5	-0.514079	0.0355019	promote
					MIR6128	-0.513942	0.0436766	promote
					KANSL2	-0.513699	0.00181019	promote
					DNMT3B	-0.513513	0.0382169	promote
					PPP1R7	-0.513065	0.00329591	promote
					PKDREJ	-0.512693	0.0135773	promote
					LRRC71	-0.512313	0.0278182	promote
					DLGAP5	-0.512078	0.0134636	promote
					PLK3	-0.511574	0.00527103	promote
					EXOG	-0.511435	0.0454068	promote
					EYS	-0.511091	0.0103151	promote
					RAB1A	-0.508857	0.0335259	promote
					KLK11	-0.50857	0.0283841	promote
					MITF	-0.507019	0.042655	promote
					ITPRIPL1	-0.506735	0.00690782	promote
					IRF1	-0.506515	0.0420568	promote
					GDPGP1	-0.504511	0.0207859	promote
					TMEM105	-0.503526	0.0202556	promote
					CFAP100	-0.502894	0.0292188	promote
					AGER	-0.502832	0.0477975	promote
					OSMR	-0.502298	0.0429818	promote
					CLEC18C	-0.501207	0.0125831	promote
					RHOV	-0.500141	0.0354758	promote

## Sheet: NonMH Large Del
Gene Symbol	Log2FC	P-value	Regulation		Gene Symbol	Log2FC	P-value	Regulation
MIR224	2.04753	0.00538888	inhibit		C6orf58	-3.43684	0.033016	promote
ACTR2	1.41843	0.0283947	inhibit		NRG1	-3.19718	0.0123982	promote
NOP16	1.4058	0.0070321	inhibit		YEATS2	-3.07424	0.011938	promote
IPO11	1.28674	0.0468289	inhibit		EYS	-2.983	0.0415085	promote
RPSA	1.21531	0.0164912	inhibit		HSPA13	-2.93324	0.00569208	promote
ERH	1.17553	0.0377461	inhibit		MIR4504	-2.87385	0.01939	promote
DDX4	1.17297	0.0205635	inhibit		CSTL1	-2.6919	0.015086	promote
RBM33	1.1256	0.000807551	inhibit		MIR376B	-2.67549	0.0224476	promote
NDUFB10	1.11274	0.0272612	inhibit		RPS10	-2.66073	0.024791	promote
TXNDC9	1.11083	0.000684588	inhibit		DPYS	-2.65866	0.0122824	promote
MRPL42	1.08565	0.039099	inhibit		AGO4	-2.61829	0.0105698	promote
MIR4495	1.06512	0.0224984	inhibit		PABPC3	-2.61132	0.000392542	promote
DYM	1.06023	0.00847124	inhibit		PEX39	-2.49475	0.0231493	promote
SRRM1	1.05934	0.0467038	inhibit		NOP58	-2.39997	0.0320229	promote
MIR4753	1.01758	0.0165034	inhibit		STC1	-2.37851	0.0405173	promote
MALL	0.998362	0.0189963	inhibit		EXD2	-2.35654	0.0147008	promote
RGS8	0.990977	0.00272112	inhibit		CCDC175	-2.24988	0.0275514	promote
IMP4	0.988179	0.000732222	inhibit		ZNF518A	-2.23246	0.0337498	promote
LONP2	0.987545	0.0110901	inhibit		METTL25	-2.22603	0.0118642	promote
SDC3	0.978946	0.0105013	inhibit		ZNF256	-2.19196	0.000549985	promote
MKLN1	0.97241	0.0272105	inhibit		MRPL20	-2.17682	0.0186921	promote
CCNT1	0.964274	0.00832933	inhibit		CELA1	-2.17216	0.00340734	promote
MIR622	0.963832	0.0423963	inhibit		RAB3C	-2.15989	0.0150988	promote
LRRC55	0.962579	0.0330236	inhibit		TMEM182	-2.14503	0.0328614	promote
APRG1	0.962525	0.00495463	inhibit		PRKAA2	-2.13724	0.00514326	promote
MIR1293	0.961461	0.0134555	inhibit		RBM18	-2.1359	0.0339701	promote
ST6GAL1	0.945514	0.0150239	inhibit		OR6N2	-2.13058	0.0168113	promote
MORF4L1	0.922239	0.0405876	inhibit		LY6K	-2.11013	0.0121789	promote
OR52N4	0.905314	0.0185379	inhibit		CDK3	-2.02992	0.0423102	promote
SIX1	0.88287	0.0463122	inhibit		TBK1	-2.01595	0.018388	promote
GATC	0.882707	0.0406633	inhibit		SNAPC5	-2.00753	0.0304602	promote
CKS2	0.881757	0.028351	inhibit		RERE	-1.96765	0.0278764	promote
RNF214	0.881719	0.00877725	inhibit		CR2	-1.96392	0.00879329	promote
RFC4	0.874646	0.0106509	inhibit		HEPACAM2	-1.9481	0.00413232	promote
PNPT1	0.873637	0.00316369	inhibit		CHUK	-1.9283	0.0457186	promote
OR52E2	0.871614	0.0043734	inhibit		MIR3117	-1.91849	0.0310924	promote
MIR548AB	0.870685	0.0425301	inhibit		MTMR11	-1.90715	0.0327365	promote
MANEA	0.870074	0.00779406	inhibit		ZSCAN20	-1.90685	0.00121706	promote
ZNF611	0.869898	0.0311306	inhibit		UBE2E2	-1.90513	0.00302348	promote
MPND	0.855188	0.00163997	inhibit		CAMK2B	-1.89646	0.0368286	promote
MIR4768	0.848396	0.0322207	inhibit		SLC7A7	-1.85341	0.00986072	promote
POLR3F	0.847561	0.0433445	inhibit		MAPKAP1	-1.84522	0.00850852	promote
CPSF2	0.839801	0.0105597	inhibit		ARRB1	-1.83653	0.0201878	promote
RCN3	0.838973	0.00873772	inhibit		MIR1471	-1.8137	0.0495481	promote
PLPP1	0.83525	0.00395306	inhibit		VPS26C	-1.79959	0.0244387	promote
DDX42	0.834124	0.0261219	inhibit		ANAPC2	-1.79937	0.0438533	promote
MIR591	0.833371	0.0325438	inhibit		RGS9BP	-1.79455	0.0405412	promote
MIR3183	0.832768	0.00603388	inhibit		SEPTIN11	-1.79274	0.0383496	promote
POLR2I	0.827655	0.0375571	inhibit		ARMC6	-1.78422	0.000438499	promote
STK17A	0.826259	0.00238216	inhibit		MIR4499	-1.77245	0.0150271	promote
ADH4	0.820677	0.036347	inhibit		TTLL1	-1.77081	0.0247961	promote
RFX7	0.818195	0.020255	inhibit		YAF2	-1.76132	0.0230704	promote
GAS2	0.815944	0.000934555	inhibit		RAB39B	-1.75725	0.00635982	promote
CHAC2	0.814656	0.00423822	inhibit		CBLN2	-1.75467	0.0116011	promote
TEFM	0.811719	0.0138468	inhibit		PHACTR4	-1.75005	0.00388657	promote
DIO3	0.797073	0.00023228	inhibit		NAT8	-1.73422	0.0401849	promote
HMGB3	0.791824	0.0183934	inhibit		ZNF185	-1.72957	0.00176972	promote
SMAD2	0.787409	0.0426718	inhibit		NEO1	-1.70933	0.000588862	promote
CT62	0.782657	0.000563032	inhibit		NAA15	-1.70604	0.015815	promote
MIR548M	0.775483	0.012785	inhibit		TMEM140	-1.70114	0.00397741	promote
KCNIP1	0.772407	0.0106096	inhibit		COQ8A	-1.70048	0.0423172	promote
ARL17A	0.768745	0.0440566	inhibit		DHX8	-1.6954	0.0357144	promote
ELMOD2	0.761163	0.0244486	inhibit		RPS8	-1.6851	0.0235773	promote
ATAD1	0.758018	0.0113983	inhibit		RBM38	-1.68421	0.00160973	promote
PEX19	0.756571	0.00019165	inhibit		LPXN	-1.68142	0.0192356	promote
MAF1	0.749379	0.0132901	inhibit		TEN1	-1.67353	0.0224488	promote
SNTB1	0.749296	0.0312655	inhibit		CXCL9	-1.66815	0.0083026	promote
THRA	0.748796	0.00299394	inhibit		SLC6A15	-1.6665	0.0172156	promote
SMIM12	0.748579	0.0234811	inhibit		SDHAF4	-1.66573	0.0410115	promote
ETV5	0.746068	0.00197119	inhibit		CD68	-1.66401	0.0301343	promote
SIRPA	0.740999	0.00133582	inhibit		SH3PXD2B	-1.65337	0.0484704	promote
FBXW7	0.738941	0.0095911	inhibit		CRYGA	-1.63766	0.0289556	promote
CAPS2	0.738534	0.0203252	inhibit		MIR4518	-1.63421	0.0386766	promote
PSMD1	0.736189	0.00143724	inhibit		SVBP	-1.62106	0.0204102	promote
TMEM39A	0.734142	0.0260499	inhibit		MIR4420	-1.62099	0.0351253	promote
ERP27	0.732229	0.0383305	inhibit		ETS1	-1.62073	0.0237059	promote
USP45	0.727923	0.0148266	inhibit		MIR4782	-1.61412	0.00993405	promote
NLRP9	0.726598	0.0274633	inhibit		SELENOS	-1.60531	0.0472697	promote
RBM7	0.724905	0.00371025	inhibit		USP27X	-1.60321	0.00767652	promote
MIR875	0.722871	0.0493331	inhibit		PTPA	-1.60158	0.0105256	promote
MIR7856	0.722239	0.0280962	inhibit		RPS3A	-1.59188	0.0326644	promote
GCM1	0.713897	0.0047556	inhibit		NPR1	-1.58228	0.00429183	promote
DCDC2B	0.71344	0.0220766	inhibit		SLCO2A1	-1.58133	0.00241443	promote
IL17C	0.712235	0.00474056	inhibit		KICS2	-1.5792	0.00771526	promote
ABCA12	0.705059	0.016837	inhibit		ARMCX2	-1.57534	0.00241694	promote
CROCC	0.704643	0.00875257	inhibit		AKR1E2	-1.56837	0.0304218	promote
CASP8AP2	0.701145	0.0458124	inhibit		PPP1R27	-1.56561	0.0331114	promote
OTC	0.699696	0.0165005	inhibit		ARHGEF4	-1.56482	0.00689595	promote
SETD5	0.693012	0.0282733	inhibit		MACROH2A2	-1.5633	0.00492573	promote
MIR550A3	0.692824	0.00516273	inhibit		MIR1539	-1.56207	0.0151395	promote
SNX14	0.691503	0.00957555	inhibit		RNF114	-1.56198	0.0486571	promote
SPATA31A7	0.69002	0.0293041	inhibit		CSPP1	-1.55763	0.0258674	promote
MIR614	0.689794	0.00329932	inhibit		TCEAL9	-1.5576	0.0203646	promote
SRMS	0.689328	0.0130419	inhibit		GHRHR	-1.55451	0.0337133	promote
RP2	0.688078	0.0155056	inhibit		ZNF577	-1.54923	0.0129514	promote
CDK11A	0.686552	0.000677602	inhibit		NCAPG2	-1.5483	0.0291822	promote
SBNO1	0.686127	0.0207253	inhibit		MTMR8	-1.54382	0.0225279	promote
VN1R1	0.685273	0.0361337	inhibit		SELENOF	-1.53752	0.0371631	promote
RFC5	0.68245	0.040496	inhibit		SLC25A2	-1.52216	0.00489862	promote
CP	0.68034	0.0351721	inhibit		SNRPN	-1.52017	0.0151823	promote
MIR940	0.678559	0.023528	inhibit		MIR1269B	-1.51308	0.0477839	promote
OR5I1	0.675236	0.0498412	inhibit		DMAC2	-1.51299	0.0412102	promote
AREL1	0.674804	0.0152573	inhibit		SPATA31A7	-1.5126	0.0423239	promote
LHFPL7	0.672533	0.000921565	inhibit		MIR361	-1.5054	0.0319151	promote
SEPTIN9	0.672042	0.0177305	inhibit		MIR223	-1.50337	0.0311505	promote
MAP6D1	0.671193	0.00294572	inhibit		KLK3	-1.49582	0.00800344	promote
SAP30	0.667264	0.023335	inhibit		CCNB2	-1.48637	0.00789423	promote
CDK12	0.667123	0.0352231	inhibit		IL18R1	-1.47663	0.0387593	promote
KRT86	0.665284	0.0255781	inhibit		AMN1	-1.47109	0.0463504	promote
CD96	0.665071	0.00324963	inhibit		C10orf95	-1.46679	0.00151321	promote
HERC5	0.662989	0.00602297	inhibit		ROPN1B	-1.46492	0.0143112	promote
USP44	0.662838	0.00647198	inhibit		THUMPD2	-1.46072	0.00769839	promote
FOCAD	0.662317	0.00356442	inhibit		ZMYM5	-1.44757	0.00984648	promote
SYNE2	0.66084	0.0368031	inhibit		MYOG	-1.44519	0.00309616	promote
EIF2S1	0.659562	0.0176695	inhibit		SULT1A2	-1.44393	0.00929989	promote
CEP104	0.658907	0.0438213	inhibit		IFT80	-1.44266	0.00990078	promote
EXT1	0.656923	0.00944068	inhibit		PRSS57	-1.44248	0.035065	promote
DENND1C	0.65655	0.0136961	inhibit		FBXO27	-1.4364	0.0018032	promote
MIR4781	0.649609	0.0389895	inhibit		PRSS35	-1.43041	0.0111539	promote
MAK16	0.649543	0.0313196	inhibit		ACAD11	-1.43031	0.00763135	promote
NDUFB3	0.647766	0.0112021	inhibit		SSH1	-1.4288	0.0182338	promote
R3HDM4	0.643721	0.0105275	inhibit		MIR4450	-1.42751	0.0430556	promote
TMC1	0.642784	0.00343635	inhibit		TEKT2	-1.42526	0.0232131	promote
MIR941-1	0.642357	0.0478796	inhibit		AOC3	-1.40939	0.0184597	promote
KCNJ1	0.640308	0.00811847	inhibit		GPSM3	-1.40602	0.0363524	promote
PBX3	0.636002	0.0402853	inhibit		OR56B1	-1.40084	0.0176626	promote
PLPP5	0.635048	0.0329558	inhibit		FXR2	-1.39583	0.0283358	promote
MMGT1	0.634521	0.0306985	inhibit		TYW1B	-1.38712	0.0412813	promote
KMO	0.634086	0.0337336	inhibit		GPT	-1.38684	0.00455606	promote
PDGFRL	0.631819	0.00228702	inhibit		PDCD4	-1.38433	0.0121089	promote
GNG11	0.630513	0.046455	inhibit		EDA2R	-1.38305	4.50278e-05	promote
ACOD1	0.627902	0.00095855	inhibit		MIR4663	-1.37931	0.0467053	promote
RPS13	0.626624	0.0200803	inhibit		ERN2	-1.37701	0.0233791	promote
F13B	0.625278	0.0452803	inhibit		WASF3	-1.3751	0.00135028	promote
TAS2R20	0.623046	0.0171508	inhibit		SIM1	-1.3724	0.00201844	promote
GTF2A1	0.621453	0.022928	inhibit		DUSP6	-1.36951	0.0101566	promote
KIF7	0.616299	0.02257	inhibit		DEFB124	-1.36663	0.0239614	promote
ST7	0.61595	0.0165601	inhibit		MDP1	-1.3622	0.0294336	promote
IKZF5	0.614275	0.0291862	inhibit		CDC37L1	-1.36207	0.0481071	promote
DIPK2A	0.611897	0.0024887	inhibit		REEP1	-1.36105	0.0160944	promote
TP53BP2	0.611449	0.00033787	inhibit		PROM2	-1.35742	0.0226193	promote
DIAPH1	0.6101	0.0211905	inhibit		BBC3	-1.34855	0.00416476	promote
SHOC1	0.6099	0.0129817	inhibit		CASD1	-1.34578	0.0389567	promote
LAG3	0.606202	0.00292712	inhibit		VSIG8	-1.34563	0.0139259	promote
PLA1A	0.598649	0.00323193	inhibit		DMC1	-1.34546	0.0399621	promote
CCDC92	0.598301	0.0139175	inhibit		MIR298	-1.34525	0.00385648	promote
SPMIP3	0.594915	0.00698013	inhibit		ZMYM2	-1.33896	0.0418197	promote
PRM3	0.593622	0.0274403	inhibit		TMCO2	-1.33848	0.0230679	promote
SAMD5	0.587619	0.0231459	inhibit		RUNX3	-1.33152	0.0211966	promote
EML2	0.587369	0.0299214	inhibit		MIR4704	-1.32726	0.00275507	promote
RDH16	0.586745	0.0352773	inhibit		ACKR1	-1.3239	0.045833	promote
EIF3K	0.583385	0.027694	inhibit		P2RX6	-1.321	0.0334273	promote
MIR4775	0.582579	0.0447042	inhibit		KHDC3L	-1.32053	0.0484099	promote
MLPH	0.582047	0.00210691	inhibit		DOLPP1	-1.31955	0.0319779	promote
ACSM2B	0.580585	0.000581505	inhibit		FLYWCH1	-1.31896	0.0422299	promote
MIPEP	0.580082	0.0146347	inhibit		EGFL6	-1.31559	6.78747e-06	promote
TRAPPC11	0.57899	0.0297983	inhibit		OR52N1	-1.31523	0.0168104	promote
BZW2	0.577668	0.041315	inhibit		PINLYP	-1.3148	0.046777	promote
TNFAIP8L3	0.576684	0.00376645	inhibit		ZNF787	-1.31259	0.000179256	promote
RFTN1	0.576154	0.0144557	inhibit		MIR1273F	-1.31231	0.0364279	promote
ZNF544	0.575195	0.0498012	inhibit		IRF4	-1.31142	0.00759969	promote
CDC42BPB	0.574378	0.0302085	inhibit		DCTN5	-1.30937	0.0128399	promote
COL18A1	0.572819	0.0279441	inhibit		UBL4B	-1.30562	0.00663203	promote
JOSD1	0.571697	0.00624603	inhibit		GUSB	-1.30418	0.0130306	promote
GSR	0.571393	0.0390118	inhibit		PRG2	-1.30402	0.0328669	promote
PLEKHA3	0.569731	0.0165925	inhibit		ABI2	-1.303	0.0134022	promote
MTRNR2L7	0.569645	0.042929	inhibit		AK3	-1.29911	0.0446125	promote
TUBGCP6	0.565847	0.0334808	inhibit		PABIR3	-1.29661	0.0340038	promote
ABCC5	0.564135	0.0265878	inhibit		ADAMTS12	-1.29451	0.0275134	promote
GNL2	0.563724	0.00979651	inhibit		DICER1	-1.29256	0.0459789	promote
BTBD16	0.562083	0.0176275	inhibit		CXCR1	-1.29208	0.0363355	promote
KPNA6	0.561818	0.0314775	inhibit		PCGF1	-1.28464	0.0477608	promote
ZNF536	0.561103	0.00657901	inhibit		DSC1	-1.28434	0.0233313	promote
MIR4716	0.560928	0.0171055	inhibit		MIR612	-1.27934	0.0383841	promote
MAGI1	0.559319	0.00220581	inhibit		ANKRD30B	-1.27841	0.00129908	promote
IL31	0.558682	0.0200883	inhibit		OR10V1	-1.27655	0.020279	promote
SYNJ1	0.556864	0.0358359	inhibit		RBL2	-1.2731	0.036673	promote
HES1	0.556469	0.00889638	inhibit		DCAF4	-1.27218	0.0117787	promote
ZMPSTE24	0.5556	0.00164277	inhibit		CETP	-1.2707	0.023281	promote
SLC25A46	0.55324	0.0442672	inhibit		LINC02881	-1.26867	0.000595615	promote
CTU2	0.552952	0.0139623	inhibit		F2	-1.26695	0.0431194	promote
RNF25	0.55287	0.0224886	inhibit		MNDA	-1.26263	0.0171076	promote
RHOA	0.55255	0.0236942	inhibit		MIR1538	-1.26239	0.0167305	promote
NAV2	0.552352	0.0281113	inhibit		TMEM132E	-1.2591	0.0399926	promote
FUS	0.549279	0.00075061	inhibit		SYT8	-1.2571	0.00377915	promote
PDE1B	0.547917	0.0276775	inhibit		GALNT7	-1.25572	0.0190171	promote
MUC21	0.547549	0.0486344	inhibit		RPP30	-1.25526	0.00985836	promote
INPP5K	0.547143	0.00170723	inhibit		SERPIND1	-1.25428	0.0307778	promote
SPA17	0.546964	0.0289098	inhibit		HSF4	-1.24861	0.0256383	promote
LRRC32	0.544604	0.00709953	inhibit		URM1	-1.24549	0.0487677	promote
RCN2	0.543135	0.0111987	inhibit		NUGGC	-1.2434	0.0281911	promote
EVX1	0.542932	0.00433548	inhibit		R3HDM2	-1.2368	0.0416702	promote
GABRB2	0.542394	0.00120453	inhibit		PAFAH1B3	-1.23651	0.0448959	promote
FOLR2	0.540966	0.00857995	inhibit		FPR3	-1.23363	0.0255851	promote
MMP21	0.540108	0.0142673	inhibit		TRMT44	-1.23023	0.0175664	promote
CD63	0.540025	0.0409503	inhibit		RWDD2B	-1.21909	0.0166003	promote
KCNA6	0.539156	0.029413	inhibit		PPP1R12B	-1.21788	0.00366798	promote
ATF7	0.538727	0.0197994	inhibit		OR5P2	-1.217	0.00917506	promote
DENND4C	0.538306	0.00812112	inhibit		MIR4290	-1.21615	0.0443825	promote
NMI	0.538048	0.0124302	inhibit		BLOC1S2	-1.21532	0.0382403	promote
CCDC159	0.537057	0.001452	inhibit		CRYGB	-1.21432	0.01379	promote
ITGB2	0.536616	0.00198717	inhibit		RPF1	-1.21274	0.0133594	promote
ARPC3	0.536531	0.0194629	inhibit		GPALPP1	-1.2127	0.0386912	promote
CYTH2	0.531395	0.0166482	inhibit		RGS5	-1.20956	0.00832983	promote
MMP20	0.529415	0.00426287	inhibit		CDK5RAP2	-1.2013	0.0229325	promote
KRTAP19-5	0.526648	0.0199088	inhibit		CRABP2	-1.19929	0.00418699	promote
GYPB	0.526244	0.00914014	inhibit		PBLD	-1.19538	0.00966476	promote
RASEF	0.524158	0.0274197	inhibit		AXIN1	-1.19359	0.0136099	promote
TLL2	0.523187	0.0406825	inhibit		GADD45G	-1.19324	0.0455394	promote
CHST2	0.522053	0.023355	inhibit		TBL1X	-1.18863	0.0340084	promote
AGAP3	0.521218	0.0102646	inhibit		MRPL15	-1.18662	0.0343549	promote
RNF133	0.520734	0.015407	inhibit		MMP13	-1.18586	0.0224186	promote
SATB1	0.51961	0.0132383	inhibit		CCDC124	-1.18574	0.00232375	promote
ANKRD13B	0.517842	0.0137037	inhibit		CALHM3	-1.18462	0.0281286	promote
DENND3	0.517328	0.0184703	inhibit		SPACA4	-1.18404	0.00252057	promote
EFCC1	0.516944	0.0115369	inhibit		KCNF1	-1.17969	0.036712	promote
MECOM	0.5164	0.0252552	inhibit		UQCRC1	-1.17928	0.0241476	promote
INA	0.514616	0.00676782	inhibit		NTF3	-1.17698	0.0356567	promote
IL15RA	0.514551	0.00772805	inhibit		DGKH	-1.17092	0.0403392	promote
BTBD1	0.514095	0.0276414	inhibit		GP2	-1.17051	0.0249355	promote
ZMAT1	0.513898	0.0200121	inhibit		PIGR	-1.16938	0.00712887	promote
MRS2	0.513245	0.0309029	inhibit		MAPKBP1	-1.16721	0.000172075	promote
MIR4779	0.512853	0.0243571	inhibit		SLC6A1	-1.16482	0.0352297	promote
IQGAP2	0.510732	0.0157439	inhibit		COG5	-1.16005	0.049275	promote
SUGT1	0.50965	0.00569744	inhibit		TESC	-1.15856	0.0159775	promote
PINK1	0.508895	0.0404342	inhibit		ZNF135	-1.14743	0.0304521	promote
TNFRSF9	0.508871	0.0375126	inhibit		ZEB1	-1.14716	0.0463032	promote
ATP6V0B	0.508736	0.00692896	inhibit		TGOLN2	-1.14551	0.0253944	promote
LINC01599	0.507921	0.0241401	inhibit		ACSM6	-1.14269	0.0435792	promote
BAG5	0.505388	0.020621	inhibit		MIR6864	-1.14148	0.0437817	promote
PAGE1	0.504277	0.0182749	inhibit		MIR4755	-1.1409	0.0416108	promote
COL6A1	0.504255	0.0193393	inhibit		ZNF891	-1.1389	0.00516161	promote
RIC1	0.501623	0.0122379	inhibit		COPS7B	-1.13878	0.0386546	promote
LRRC46	0.501024	0.0364583	inhibit		FHIP1A	-1.13844	0.000781324	promote
					MIR6508	-1.13799	0.0460917	promote
					MYL9	-1.13703	0.0386931	promote
					BAG2	-1.13587	0.00286675	promote
					TMOD2	-1.13439	0.00833131	promote
					TM7SF3	-1.13285	0.0222941	promote
					RFNG	-1.13215	0.00130481	promote
					B3GNT7	-1.13088	0.0149733	promote
					GMPR2	-1.12904	0.0243079	promote
					GAST	-1.1286	0.0209945	promote
					DCLRE1C	-1.12823	0.0487186	promote
					DDN	-1.12767	0.040618	promote
					AP2A1	-1.12595	0.0229602	promote
					MIR210	-1.12545	0.0465513	promote
					PHACTR3	-1.12275	0.00378173	promote
					FBXO34	-1.12098	0.0395637	promote
					EDN2	-1.1194	0.0135755	promote
					IGSF22	-1.1179	0.0154865	promote
					BEND4	-1.11773	0.0115402	promote
					ANKRD55	-1.1116	0.0420574	promote
					ARHGEF35	-1.10742	0.0363545	promote
					LRRCC1	-1.10713	0.0142298	promote
					ANKRD53	-1.10383	0.00420949	promote
					RNF13	-1.10241	0.023242	promote
					MIR6752	-1.10136	0.0275645	promote
					SNX18	-1.10114	0.0496826	promote
					CASP9	-1.09937	0.0141465	promote
					GPR4	-1.09925	0.0111245	promote
					CCDC154	-1.09656	0.000708694	promote
					CHN1	-1.09402	0.00575237	promote
					KRT13	-1.09022	0.0314657	promote
					SLC35E2A	-1.08536	0.0373373	promote
					COL25A1	-1.08461	0.00835652	promote
					DDIT4L	-1.0804	0.0452157	promote
					MRPS21	-1.07788	0.00837522	promote
					MXI1	-1.07733	0.00797394	promote
					MIR634	-1.06623	0.0381499	promote
					CD226	-1.06618	0.0328308	promote
					CA13	-1.06473	0.0231191	promote
					TSTD2	-1.06273	0.0110089	promote
					COL28A1	-1.06011	0.015439	promote
					XXYLT1	-1.05877	0.00564234	promote
					ENTPD4	-1.05622	0.0156441	promote
					NDUFS1	-1.05389	0.00994538	promote
					LHX8	-1.0526	0.00182155	promote
					ALK	-1.05236	0.0217586	promote
					PPP1R11	-1.05155	0.0217417	promote
					MIR486-2	-1.04943	0.0303092	promote
					UGT2B15	-1.04554	0.041066	promote
					PLS1	-1.04544	0.0299248	promote
					LY6G5C	-1.04362	0.0437983	promote
					SLC36A2	-1.04336	0.0350546	promote
					SPATA18	-1.03979	0.040188	promote
					RPS6KL1	-1.03799	0.0295958	promote
					CUL9	-1.03725	0.021108	promote
					MYO1E	-1.03669	0.000961498	promote
					DPEP2	-1.03432	0.0439215	promote
					NENF	-1.03394	0.01564	promote
					OR1N1	-1.03265	0.00723502	promote
					WBP1	-1.03068	0.0365767	promote
					CNNM4	-1.02928	0.00132148	promote
					MICU3	-1.02873	0.000503325	promote
					PDLIM1	-1.02837	0.00846031	promote
					MALT1	-1.02789	0.0248531	promote
					ZNF773	-1.02775	0.0169706	promote
					C16orf54	-1.02476	0.0271818	promote
					TREH	-1.02385	0.0182245	promote
					MICAL1	-1.02278	0.00534167	promote
					TRAT1	-1.0178	0.0462442	promote
					TRIM71	-1.01617	0.0174294	promote
					DBI	-1.01488	0.0429186	promote
					CHPF2	-1.01183	0.000296876	promote
					COMMD2	-1.01031	0.0399472	promote
					RPS6KC1	-1.01004	0.000460537	promote
					RAB35	-1.00839	0.00286616	promote
					CARD14	-1.00722	0.00712473	promote
					CBLN4	-1.00665	0.0426056	promote
					KLHDC7B	-1.00589	0.0287589	promote
					GDI2	-1.0048	0.0429914	promote
					TRMT1	-1.00205	0.0298021	promote
					PCDHGA11	-1.00107	0.0482466	promote
					GRIN1	-0.999552	0.00161325	promote
					ANO1	-0.998142	0.0267644	promote
					TIRAP	-0.994506	0.0341698	promote
					GATA3	-0.993042	0.00762104	promote
					TBC1D22B	-0.991819	0.00879095	promote
					PMEL	-0.99039	0.0157069	promote
					TECR	-0.989964	0.047464	promote
					MMRN2	-0.989265	0.0281286	promote
					CAV1	-0.989018	0.0476027	promote
					FAM219B	-0.988607	0.0124052	promote
					STRC	-0.98815	0.000280401	promote
					GDF7	-0.98668	0.0244878	promote
					ASCC2	-0.983316	0.0238552	promote
					SPSB1	-0.982118	0.00211276	promote
					NAPB	-0.98025	0.0409053	promote
					FOXS1	-0.977047	0.0193778	promote
					TRIM63	-0.976783	0.00521376	promote
					RPS5	-0.975241	0.0360877	promote
					ZC3HAV1	-0.974698	0.0429812	promote
					NT5DC2	-0.974192	0.0191081	promote
					CORT	-0.973594	0.000324376	promote
					GAREM1	-0.970219	0.00049726	promote
					GRID2IP	-0.969771	0.0409421	promote
					H1-2	-0.96953	0.0320272	promote
					LYPD8	-0.968648	0.000670055	promote
					FAM219A	-0.968022	0.0479398	promote
					B3GAT2	-0.966802	0.0489489	promote
					ZNF652	-0.966112	0.0248555	promote
					CCDC106	-0.964772	0.0493036	promote
					MIR34A	-0.963538	0.0352428	promote
					MIR6805	-0.961935	0.0237887	promote
					HAUS7	-0.959331	0.0113524	promote
					RBM27	-0.957497	0.00345067	promote
					BRAP	-0.9572	0.0327073	promote
					PCOLCE	-0.956994	0.0179513	promote
					MYZAP	-0.956666	0.0108333	promote
					POLE3	-0.956612	0.00651805	promote
					TTC16	-0.955371	0.0012183	promote
					CCL23	-0.955323	0.0478083	promote
					CRELD1	-0.954999	0.0409964	promote
					SRSF2	-0.954788	0.0348013	promote
					FOXK1	-0.952369	0.0425578	promote
					YTHDC2	-0.952355	0.045268	promote
					OR4N5	-0.948813	0.0249192	promote
					PGK1	-0.948729	0.0460022	promote
					UNC79	-0.948269	0.0135832	promote
					PKD1L1	-0.948015	0.0181033	promote
					UNK	-0.947214	0.00394412	promote
					PLGLB2	-0.94637	0.0412234	promote
					ARHGDIB	-0.944531	0.0103947	promote
					WDR87	-0.944437	0.0448496	promote
					ZNF34	-0.942816	0.00962396	promote
					DRD2	-0.941911	0.0116959	promote
					BUB3	-0.94052	0.00619585	promote
					MSMB	-0.939792	0.0088754	promote
					CLEC2A	-0.938067	0.0488791	promote
					MAP2K2	-0.937576	0.0107506	promote
					EMP3	-0.936334	0.0346175	promote
					LCN6	-0.935533	0.0304894	promote
					TRAF3IP3	-0.935273	0.00502324	promote
					GSTP1	-0.934494	0.0071634	promote
					CARD18	-0.932931	0.0359861	promote
					PXMP4	-0.93173	0.0494997	promote
					MYO18A	-0.931348	0.0462211	promote
					SNU13	-0.930534	0.0142358	promote
					MIR4266	-0.928616	0.022925	promote
					ESAM	-0.927986	0.0205381	promote
					MIR4479	-0.92377	0.0354911	promote
					PTH2	-0.922285	0.0484788	promote
					MRGBP	-0.92127	0.0408448	promote
					GPAT4	-0.916651	0.0361072	promote
					BAGE3	-0.910225	0.00493759	promote
					MTRF1L	-0.908226	0.0246316	promote
					MIR1324	-0.90738	0.0384626	promote
					TMUB1	-0.906923	0.00520364	promote
					ARHGAP4	-0.9069	0.0363753	promote
					FGF12	-0.905017	0.0046034	promote
					RECQL5	-0.904557	3.36497e-05	promote
					FOXL2	-0.904028	0.0213867	promote
					KRTAP10-2	-0.903954	0.00605224	promote
					CAMK2N2	-0.90381	0.025596	promote
					MIR6127	-0.903626	0.020692	promote
					HENMT1	-0.898552	0.0270084	promote
					ZNF784	-0.897925	0.00065332	promote
					MIR5586	-0.896539	0.014963	promote
					KCNA5	-0.894798	0.000927776	promote
					ZKSCAN4	-0.894685	0.0188271	promote
					CFAP90	-0.893028	0.00339541	promote
					TNNI2	-0.892725	0.0234698	promote
					MIR6787	-0.892513	0.0336201	promote
					XIRP2	-0.891517	0.0197698	promote
					RTL8A	-0.890821	0.0485569	promote
					LSAMP	-0.889257	0.0125574	promote
					CDYL	-0.887896	0.00368681	promote
					MRTFA	-0.887425	0.00164332	promote
					AFAP1	-0.88692	0.00467621	promote
					LPCAT4	-0.886763	0.0331108	promote
					HCK	-0.884523	0.0498199	promote
					PTRH2	-0.882452	0.00771107	promote
					PALM	-0.881039	0.0269643	promote
					LRRC61	-0.879994	0.0474531	promote
					KDELR1	-0.879789	0.0144179	promote
					PAK4	-0.879307	0.0398609	promote
					TPD52L2	-0.87798	0.018796	promote
					PTPRM	-0.877353	0.00560049	promote
					TREM2	-0.876128	0.0376506	promote
					WSCD2	-0.873493	0.0471226	promote
					GSN	-0.873184	0.0100946	promote
					LRRC24	-0.873169	0.00476972	promote
					NPR2	-0.872623	0.00173374	promote
					LGALS14	-0.872549	0.0350796	promote
					EEF1AKMT3	-0.871926	0.0326468	promote
					ZNF211	-0.871293	0.0181065	promote
					TAF10	-0.870045	0.000519957	promote
					SCGB1C2	-0.868183	0.0399599	promote
					SCUBE3	-0.866409	0.0197152	promote
					GINS2	-0.865414	0.0170169	promote
					C1orf54	-0.863747	0.0250679	promote
					FSHB	-0.863425	0.0222825	promote
					CALB1	-0.861842	0.0397676	promote
					C1orf50	-0.861387	0.0106061	promote
					ADRB2	-0.859986	0.0428775	promote
					CFHR1	-0.856889	0.0181653	promote
					DBNDD1	-0.856241	0.0270134	promote
					MIR6077	-0.854547	0.0404869	promote
					SLC6A5	-0.853617	0.0295883	promote
					HOMEZ	-0.850549	0.0428527	promote
					JMJD7-PLA2G4B	-0.850152	0.0137288	promote
					KRTAP10-6	-0.850146	0.0369333	promote
					DPPA4	-0.848761	0.0353559	promote
					NAGLU	-0.847566	0.00350106	promote
					ESRRA	-0.843973	0.0110943	promote
					MIR4436B1	-0.842597	0.00284822	promote
					ATP5MK	-0.842306	0.0277931	promote
					CCNL2	-0.841583	0.0194531	promote
					FAM218A	-0.840834	0.017122	promote
					KIT	-0.839121	0.0239657	promote
					NLRC3	-0.838333	0.0195486	promote
					ARHGAP45	-0.835527	0.0438687	promote
					ADCY2	-0.835461	0.0180478	promote
					TMEM132E-DT	-0.835011	0.00808722	promote
					ATRN	-0.833968	0.0299584	promote
					MIR3654	-0.831812	0.0205261	promote
					PKN3	-0.831409	0.031964	promote
					ZNF184	-0.828199	0.0391052	promote
					LRP4	-0.827577	0.00423941	promote
					PAXIP1	-0.827247	0.0114879	promote
					DMAC1	-0.827053	0.0132917	promote
					PDE2A	-0.82512	0.0268007	promote
					VWA1	-0.825098	0.0207582	promote
					DMTN	-0.824986	0.0239175	promote
					TUBA3E	-0.824552	0.000297858	promote
					WNT8B	-0.824323	0.0157635	promote
					C1S	-0.823164	0.0429785	promote
					RERG	-0.823013	0.0211858	promote
					TADA2A	-0.822174	0.0101771	promote
					AQP8	-0.816944	0.0195788	promote
					LY6G6F	-0.813491	0.0314644	promote
					SSTR5	-0.81293	0.00808319	promote
					ABHD12	-0.812353	0.0367351	promote
					ZNF805	-0.811797	0.0138009	promote
					DYNLRB2	-0.810672	0.0417012	promote
					NRIP3	-0.806699	0.0389706	promote
					TMPRSS3	-0.806215	0.0178238	promote
					TNNI1	-0.803325	0.0465345	promote
					ZNF320	-0.801253	0.0480349	promote
					SPATA31A6	-0.799405	0.0102291	promote
					PIM1	-0.79741	0.00320429	promote
					PPP6C	-0.796706	0.0045267	promote
					RCOR2	-0.795329	0.0158811	promote
					AXL	-0.794446	0.00757002	promote
					EPPIN	-0.790083	0.0155199	promote
					DYTN	-0.789232	0.00444547	promote
					PIERCE1	-0.788812	0.036934	promote
					NELFA	-0.787943	0.00565727	promote
					FRMD7	-0.782413	0.0267012	promote
					MRPL36	-0.779693	0.0301745	promote
					DPY19L3	-0.779328	0.0349153	promote
					MAP3K10	-0.779041	0.0290753	promote
					DYNLL1	-0.778263	0.0205979	promote
					ZBTB3	-0.7781	0.00674869	promote
					AMER3	-0.777791	0.0329011	promote
					LCE1B	-0.777313	0.0456544	promote
					KIF6	-0.776102	0.0358828	promote
					COTL1	-0.775325	0.0101123	promote
					NONO	-0.775089	0.0218076	promote
					ZNF280B	-0.773724	0.0362714	promote
					TXLNG	-0.771541	0.0207449	promote
					SSX4B	-0.770015	0.0371443	promote
					GSDMD	-0.76996	0.0253332	promote
					PSD2	-0.768445	0.0123083	promote
					EIF4E1B	-0.767284	0.035256	promote
					THBD	-0.766947	0.015666	promote
					SIRT4	-0.764735	0.0433691	promote
					TCTA	-0.764485	0.0032045	promote
					BAIAP2	-0.764191	0.0464758	promote
					TP53I11	-0.762754	0.0459427	promote
					MUC5B	-0.761563	0.0317302	promote
					MYD88	-0.761226	0.0448399	promote
					NOSIP	-0.759706	0.0158829	promote
					SLC25A22	-0.758552	0.0313016	promote
					BNIP3L	-0.758535	0.00790374	promote
					ZBTB6	-0.758131	0.0484052	promote
					ADAM28	-0.758089	0.0359047	promote
					THOC5	-0.758043	0.00594473	promote
					IKZF3	-0.757481	0.00325824	promote
					IGFBP3	-0.755309	0.0165151	promote
					WASHC5	-0.754481	0.0460599	promote
					MARCHF6	-0.751448	0.0336937	promote
					C8orf89	-0.749861	0.0418124	promote
					RNF166	-0.749604	0.00121627	promote
					SCOC	-0.748106	0.0286713	promote
					LDB3	-0.747473	0.00335897	promote
					FOXJ1	-0.745789	0.000359446	promote
					FAM210B	-0.744253	0.0238983	promote
					PEX10	-0.742307	0.0227277	promote
					BAG6	-0.742205	0.00011008	promote
					CKAP4	-0.741936	0.00587089	promote
					IMPA2	-0.739667	0.036701	promote
					NPAS4	-0.739508	0.0211029	promote
					CUL4B	-0.73919	0.0168091	promote
					ABI1	-0.737479	0.00416888	promote
					FURIN	-0.735919	0.0199995	promote
					BPGM	-0.735068	0.0289874	promote
					SLC25A18	-0.73333	0.0173507	promote
					B4GALNT1	-0.732076	0.0181405	promote
					RBMS2	-0.731474	0.0285017	promote
					ZNF683	-0.727047	0.0408381	promote
					ZNF207	-0.726278	0.00992132	promote
					DGCR6	-0.725479	0.0374832	promote
					RGS12	-0.723202	0.0296566	promote
					RAI14	-0.722664	0.000911513	promote
					HSD17B1	-0.722345	0.0251036	promote
					ANPEP	-0.721934	0.0223903	promote
					RDH14	-0.721615	0.0442959	promote
					CXCR5	-0.720809	0.0363709	promote
					GIMAP1	-0.718487	0.0107557	promote
					ZDHHC19	-0.716438	0.0390484	promote
					ATF2	-0.71355	0.0156688	promote
					CELF5	-0.713519	0.0329179	promote
					KLLN	-0.713193	0.0157246	promote
					CSF3R	-0.712507	0.00334648	promote
					MYL10	-0.711873	0.0451474	promote
					MYBPC3	-0.710315	0.00844983	promote
					PLA2G2E	-0.710159	0.0398417	promote
					MS4A15	-0.709522	0.00491684	promote
					OSM	-0.709147	0.0151734	promote
					NCAPH2	-0.708162	0.00269692	promote
					DRD3	-0.706397	0.0323622	promote
					TUBB2A	-0.706293	0.00654812	promote
					MIR4675	-0.706284	0.0428956	promote
					PPP2R5D	-0.706193	0.00734092	promote
					MSH2	-0.705782	0.0358768	promote
					PGP	-0.703663	0.0471418	promote
					HDHD2	-0.703425	0.0173441	promote
					MAFG	-0.702645	0.0375065	promote
					SIAH2	-0.702587	0.028638	promote
					NFE2L3	-0.700226	0.00823673	promote
					AKIP1	-0.700191	0.0215973	promote
					SLBP	-0.700023	0.00474974	promote
					MOCOS	-0.697188	0.04861	promote
					RASAL3	-0.694509	0.017651	promote
					LLCFC1	-0.693733	0.0159336	promote
					CLK4	-0.691682	0.0129706	promote
					KLF2	-0.689425	0.00425622	promote
					PGM5	-0.688987	0.0426912	promote
					SPHK2	-0.684981	0.00386042	promote
					OTX2	-0.684	0.0321051	promote
					FANCL	-0.683795	0.0441736	promote
					ZNF837	-0.68335	0.0268888	promote
					TRAM1	-0.683034	0.00155881	promote
					NPDC1	-0.681591	0.0331589	promote
					IL1RN	-0.680494	0.0254727	promote
					TBKBP1	-0.677188	0.024805	promote
					CLEC4G	-0.677052	0.00447818	promote
					CD79B	-0.67604	0.00829109	promote
					TAF11	-0.675946	0.0161931	promote
					TREML2	-0.675477	0.0256863	promote
					FAM50B	-0.675182	0.0389425	promote
					PLA2G2D	-0.674725	0.00261985	promote
					PABPC1L	-0.673495	7.7468e-05	promote
					ASCL2	-0.672783	0.0431442	promote
					NEK2	-0.672663	0.0102922	promote
					FAM149B1	-0.671876	0.00792612	promote
					EXOC8	-0.671634	0.0499712	promote
					CNOT6	-0.670168	0.0451197	promote
					MIR339	-0.669789	0.0142406	promote
					WDR3	-0.667872	0.00161839	promote
					ARHGAP33	-0.667847	0.0121687	promote
					A2M	-0.667431	0.0103633	promote
					ARIH2	-0.666195	0.030936	promote
					PRPS2	-0.664515	0.0401846	promote
					KCTD17	-0.664023	0.0441378	promote
					RAB30	-0.663373	0.02556	promote
					SLC44A2	-0.661283	0.0129741	promote
					HDC	-0.658961	0.0464164	promote
					SDC4	-0.65814	0.00577054	promote
					LHX4	-0.658034	0.0106883	promote
					OR11H12	-0.65739	0.0337754	promote
					PRR25	-0.657248	0.00957103	promote
					SPATA31C2	-0.654603	0.0264979	promote
					ZBTB32	-0.654572	0.0186146	promote
					RILP	-0.653539	0.0210417	promote
					OR10J1	-0.653436	0.0285724	promote
					KMT2B	-0.651185	0.0350254	promote
					IL4R	-0.648597	0.00620025	promote
					PRMT8	-0.646515	0.00342539	promote
					CAPNS2	-0.646078	0.0491068	promote
					BIRC7	-0.645715	0.0470484	promote
					STKLD1	-0.645587	0.00127278	promote
					RGMA	-0.645186	0.0243843	promote
					NES	-0.644317	0.00577396	promote
					HR	-0.643197	0.0337038	promote
					TRIM67-AS1	-0.643195	0.000176878	promote
					HELB	-0.642804	0.0344369	promote
					ELOVL7	-0.642692	0.0375316	promote
					PBX2	-0.641711	0.0144649	promote
					TMEM212	-0.640248	0.0422551	promote
					UBAP1L	-0.639752	0.0138	promote
					ARHGEF40	-0.634774	0.0336491	promote
					PRSS23	-0.634407	0.0356346	promote
					ANKRD62	-0.634064	0.0436343	promote
					ISL1	-0.633785	0.0323988	promote
					MIR3671	-0.633327	0.0240036	promote
					RNASE3	-0.631835	0.0274346	promote
					CCSER1	-0.631658	0.0164656	promote
					MIR5696	-0.630932	0.0368625	promote
					ZNF143	-0.630305	0.00417	promote
					LTBP4	-0.627038	0.0496248	promote
					TP53I3	-0.625874	0.0056912	promote
					NAP1L4	-0.624764	0.0349654	promote
					SRPK1	-0.623486	0.0289621	promote
					OR6A2	-0.622971	0.00788621	promote
					MCM2	-0.622517	0.00828513	promote
					C16orf74	-0.620117	0.0297596	promote
					MPIG6B	-0.619527	0.000141614	promote
					ITM2A	-0.619415	0.0184881	promote
					NXPE1	-0.618631	0.0377775	promote
					TMEM238	-0.618056	0.0190983	promote
					PXMP2	-0.616878	0.0016882	promote
					OR2M5	-0.615221	0.0401162	promote
					APOL3	-0.613671	0.011545	promote
					TRIM56	-0.612318	0.0106721	promote
					MIR3122	-0.611755	0.0154465	promote
					GNB1L	-0.611698	0.0187669	promote
					PPIC	-0.610257	0.0487445	promote
					ZNF79	-0.609972	0.0497853	promote
					ZNF274	-0.60949	0.043384	promote
					DTX2	-0.60636	0.0203969	promote
					SRM	-0.606277	0.04369	promote
					ABHD12B	-0.603455	0.0334004	promote
					KRT8	-0.602606	0.0493291	promote
					EMC8	-0.60051	0.0224021	promote
					KCNC4	-0.599794	0.0034385	promote
					TLCD4-RWDD3	-0.598053	0.0313156	promote
					GSX1	-0.597559	0.0146139	promote
					STC2	-0.595289	0.0133907	promote
					AP1M2	-0.593054	0.0422557	promote
					MIR6736	-0.59094	0.00367523	promote
					PILRA	-0.589536	0.0060333	promote
					ALKBH7	-0.587978	0.0246312	promote
					MXRA7	-0.587674	0.0395967	promote
					LSS	-0.586425	0.0141963	promote
					PPP1R7	-0.585927	0.0321272	promote
					TMEM170A	-0.585843	0.038081	promote
					CASKIN1	-0.585805	0.0197247	promote
					KYNU	-0.58474	0.0209243	promote
					TELO2	-0.583496	0.00841536	promote
					H4C7	-0.582824	0.00700405	promote
					MDGA1	-0.582548	0.0316008	promote
					APOE	-0.582446	0.0102563	promote
					EFR3B	-0.580073	0.0150503	promote
					NPY4R	-0.579086	0.0333457	promote
					VIPR1	-0.578432	0.0440271	promote
					ACSF2	-0.574358	0.00866381	promote
					MMP17	-0.573616	0.0480135	promote
					NSD2	-0.57303	0.00775968	promote
					CCDC185	-0.572973	0.01721	promote
					LRRC45	-0.569592	0.0332453	promote
					DCTPP1	-0.569303	0.0368718	promote
					LCN8	-0.568572	0.00148772	promote
					KCNA4	-0.568497	0.0281587	promote
					DPP9	-0.56744	0.0112814	promote
					ZFR2	-0.567379	0.0213853	promote
					FBLN2	-0.566574	0.0329987	promote
					DUSP22	-0.566002	0.0303184	promote
					CILP2	-0.565569	0.00600173	promote
					CYP11B1	-0.563905	0.0112588	promote
					OR7A17	-0.563404	0.0489399	promote
					ACP7	-0.561998	0.0142396	promote
					LIAT1	-0.561603	0.0117859	promote
					TOR2A	-0.560587	0.0254832	promote
					NFKBID	-0.559036	0.00584639	promote
					ZYX	-0.557463	0.0136455	promote
					CFAP418	-0.555687	0.0202437	promote
					SCRT1	-0.555346	0.0294955	promote
					LINC02694	-0.554326	0.00499313	promote
					NKG7	-0.554265	0.0407073	promote
					SLN	-0.553227	0.00682368	promote
					MED18	-0.552313	0.00244587	promote
					POM121L2	-0.552128	0.0432099	promote
					DCK	-0.551714	0.0334512	promote
					C17orf50	-0.549551	0.0279561	promote
					VCX3B	-0.549261	0.046398	promote
					CTSS	-0.549001	0.0168924	promote
					SFXN2	-0.54882	0.00233808	promote
					MAGEA4	-0.544055	0.0118892	promote
					OR52E6	-0.542869	0.0497454	promote
					NME3	-0.541034	0.0128918	promote
					SPAST	-0.539414	0.00579992	promote
					SRGAP2D	-0.53812	0.0146564	promote
					GJB2	-0.537153	0.0262813	promote
					TENM2	-0.537022	0.00845171	promote
					PNKD	-0.536906	0.0205106	promote
					FAM200C	-0.536174	0.0448262	promote
					VCY	-0.530712	0.0217036	promote
					PRRG1	-0.530236	0.0420048	promote
					MIR647	-0.530054	0.0349654	promote
					CD99	-0.528204	0.0276873	promote
					MIR4292	-0.527714	0.0346578	promote
					OR52M1	-0.526423	0.039967	promote
					LCN12	-0.525932	0.00657582	promote
					FGF5	-0.524602	0.0441646	promote
					PRSS50	-0.524213	0.00264454	promote
					MIR27A	-0.522929	0.00785578	promote
					UNC45A	-0.522454	0.048209	promote
					MYBBP1A	-0.522142	0.0454289	promote
					TNFSF15	-0.522057	0.000401741	promote
					SH3PXD2A	-0.521794	0.0159003	promote
					MAP2	-0.521722	0.019465	promote
					ACTL6B	-0.521404	0.0347743	promote
					DRG2	-0.519743	0.0242352	promote
					MARCHF10	-0.519156	0.0452899	promote
					SPDEF	-0.518938	0.0103198	promote
					PLXNC1	-0.518639	0.0156387	promote
					PRG3	-0.517803	0.0244223	promote
					ABCB5	-0.517706	0.0334685	promote
					TMEM161A	-0.517678	0.0270086	promote
					ZNF345	-0.516336	0.0263514	promote
					CFAP157	-0.515849	0.036418	promote
					ZNF502	-0.515737	0.013436	promote
					LILRA5	-0.51511	0.0260985	promote
					SBF1	-0.51397	0.00404619	promote
					SFXN1	-0.512582	0.042198	promote
					SNAP29	-0.511445	0.0186904	promote
					CTNNBL1	-0.511088	0.000555683	promote
					TSPAN33	-0.510459	0.0366479	promote
					LINGO2	-0.509563	0.0252521	promote
					LPP	-0.50943	0.0367976	promote
					AFF1	-0.508879	0.020733	promote
					LRRC30	-0.508862	0.0387091	promote
					MYL1	-0.508816	0.0497961	promote
					ZNF710	-0.5074	0.0383706	promote
					TMPRSS5	-0.507082	0.0172111	promote
					SLC25A1	-0.506989	0.0213085	promote
					PDGFRA	-0.506471	0.0115553	promote
					CFAP53	-0.506409	0.0138313	promote
					C16orf86	-0.505728	0.0352894	promote
					MAFA	-0.505189	0.0107937	promote
					IGSF9	-0.502661	0.0478087	promote
					CCNI2	-0.501704	0.0215458	promote
					SZRD1	-0.501517	0.0184052	promote
					PLA2R1	-0.501352	0.0354233	promote
					ENAM	-0.500639	0.0150122	promote

## Sheet: Mut
Gene Symbol	Log2FC	P-value	Regulation		Gene Symbol	Log2FC	P-value	Regulation
CASP1	2.0637	0.00734909	inhibit		C1orf141	-3.12295	0.012721	promote
MIR155	2.01284	0.0455413	inhibit		MIR219A2	-3.12216	0.00592338	promote
MIR4734	1.72704	0.00950177	inhibit		PPDPFL	-3.03998	0.000905775	promote
POLQ	1.70148	0.000403871	inhibit		CTH	-2.95593	0.0454686	promote
DPH7	1.65696	0.000952167	inhibit		MIEF2	-2.9366	0.0206565	promote
BAGE	1.52357	4.3213e-06	inhibit		HRH1	-2.85752	0.0153535	promote
CSH1	1.52009	0.0199124	inhibit		KLHDC2	-2.85347	0.0312124	promote
MYO18A	1.50257	0.0466649	inhibit		CASP8AP2	-2.84134	0.0453046	promote
MIS18BP1	1.48299	0.0483226	inhibit		ZNF853	-2.63292	0.00880503	promote
CAB39	1.45001	0.000752513	inhibit		CEP95	-2.63115	0.0169873	promote
ARL5A	1.38264	0.00241241	inhibit		TBC1D2	-2.57795	0.0222107	promote
CASQ2	1.37122	0.00719881	inhibit		PAX6	-2.49785	0.0219066	promote
MIR8063	1.36738	0.0162328	inhibit		OR10R2	-2.49641	0.0378294	promote
MIR27B	1.35636	0.0416529	inhibit		MIR487A	-2.47808	0.004095	promote
OR4K2	1.3302	0.0442228	inhibit		AMY2A	-2.45786	0.0313635	promote
GNB4	1.28622	0.00435389	inhibit		MCM7	-2.426	0.00862789	promote
PMPCA	1.26791	0.0245349	inhibit		MIR378E	-2.42133	0.00396256	promote
DKK3	1.24762	0.00222406	inhibit		HACL1	-2.38027	0.00478765	promote
TNFRSF10D	1.24213	0.0153004	inhibit		BEX3	-2.3723	0.0253033	promote
SLC20A2	1.23772	0.036943	inhibit		ZNF85	-2.31507	0.0452431	promote
MYCBP	1.21648	0.00543198	inhibit		TRIM31	-2.30691	0.02472	promote
TRIAP1	1.21625	0.00270375	inhibit		CCNA1	-2.30646	0.0197251	promote
PDZD8	1.17636	0.00406729	inhibit		H2AC8	-2.28131	0.00160736	promote
GTF3C4	1.17173	0.0235549	inhibit		MIR516A2	-2.24915	0.00552842	promote
CASP3	1.15853	0.0122481	inhibit		MIR3925	-2.24844	0.0336405	promote
AMPD3	1.15584	0.0160109	inhibit		PAM16	-2.239	0.03858	promote
ZBTB33	1.13329	0.00929803	inhibit		ZNF148	-2.23191	0.0249201	promote
ARFIP2	1.13158	0.000664586	inhibit		CNOT9	-2.21911	0.00446635	promote
MIR6882	1.12649	0.0113583	inhibit		TNKS1BP1	-2.16769	0.0136541	promote
CDC20	1.1172	0.00801426	inhibit		TSPAN5	-2.15139	0.0192006	promote
LTK	1.11691	0.0104964	inhibit		KCNRG	-2.14758	0.0168361	promote
PC	1.11614	0.0036471	inhibit		ZFAND2A	-2.12248	0.0283603	promote
TP53I13	1.10875	0.0109548	inhibit		ZBTB9	-2.11901	0.0315932	promote
FBXW7	1.08993	0.00585517	inhibit		PATE1	-2.11399	0.0133137	promote
FOLR1	1.08666	0.0120416	inhibit		ZNF528	-2.11105	0.0429453	promote
SRP72	1.08361	0.0339575	inhibit		LCE3C	-2.09926	0.003625	promote
DNAJC12	1.07579	0.00385405	inhibit		FADD	-2.09131	0.0398522	promote
TMIGD2	1.05834	0.00841064	inhibit		ZMYND8	-2.08847	0.0340337	promote
MIR6759	1.04788	0.0375925	inhibit		RHOD	-2.08604	0.043178	promote
DEFA6	1.0239	0.0095571	inhibit		MOG	-2.0837	0.0243907	promote
HDX	1.01299	0.0340487	inhibit		PTGR1	-2.06893	0.00369398	promote
MIR597	0.992758	0.0100533	inhibit		MIR4299	-2.0658	0.00285811	promote
UBAP1L	0.977515	0.0213867	inhibit		MIR4513	-2.0566	0.0406516	promote
FHOD3	0.970818	0.0497036	inhibit		SIPA1L1	-2.05155	0.0227317	promote
IFT56	0.966254	0.00888828	inhibit		L3MBTL1	-2.05113	0.0449607	promote
HMGXB3	0.960816	0.0240594	inhibit		PRB1	-2.05005	0.0480773	promote
PICALM	0.950715	0.0388097	inhibit		CDKN2AIP	-2.03721	0.0429943	promote
ZNF823	0.948425	0.0118819	inhibit		PNLIPRP2	-2.03587	0.0266834	promote
LRRC49	0.948056	0.0117159	inhibit		LGALS4	-2.03555	0.0270071	promote
ERCC4	0.939551	0.00672136	inhibit		UAP1	-2.03074	0.0305563	promote
MIR3910-2	0.938396	0.00706727	inhibit		HDAC2	-2.0286	0.00733631	promote
PTPRC	0.928492	0.0080361	inhibit		TMED7	-2.01711	0.0157267	promote
CYP3A43	0.924952	0.0175171	inhibit		KRT34	-2.01505	0.0107828	promote
SPIRE1	0.92316	0.0461787	inhibit		ARFRP1	-2.01318	0.00567251	promote
ZDBF2	0.920702	0.0139251	inhibit		FBLN1	-1.99944	0.0484959	promote
MRPL38	0.918681	0.0475796	inhibit		LRRIQ1	-1.99907	0.0276854	promote
AAR2	0.914911	0.000810893	inhibit		MAGEC3	-1.99814	0.0463068	promote
SMG9	0.897961	0.0377747	inhibit		ZNF706	-1.99354	0.00308149	promote
MPP3	0.890272	5.35363e-07	inhibit		MIR1278	-1.99271	0.040256	promote
ATG4B	0.887196	0.0096652	inhibit		MIR5197	-1.98621	0.0253147	promote
BCORL1	0.886506	0.0154587	inhibit		GALNT17	-1.985	0.0457827	promote
BMP4	0.886344	0.00507928	inhibit		DMRTC1B	-1.97179	0.00411259	promote
THOC2	0.882889	0.0125149	inhibit		CCNP	-1.96935	0.00233782	promote
KCNJ15	0.871649	0.0149434	inhibit		PDIA3	-1.96528	0.00326481	promote
DNAH8	0.86794	0.0129163	inhibit		MIR4748	-1.95812	0.00307592	promote
ARL2	0.859521	0.0133147	inhibit		MIR1915HG	-1.95804	0.0106451	promote
EVA1A	0.854318	0.00826555	inhibit		TACR2	-1.9546	0.0104294	promote
CSTF3	0.853406	0.0103097	inhibit		ABI3	-1.95398	0.0351673	promote
NBEAL2	0.842507	0.0056074	inhibit		CENPE	-1.94447	0.0154156	promote
SNPH	0.842158	0.0039064	inhibit		PIP4P2	-1.94395	0.00428033	promote
MIR4535	0.826142	0.0037904	inhibit		BTNL3	-1.93375	0.0187083	promote
XAGE1B	0.82492	0.0185911	inhibit		FLNB	-1.92899	0.0356189	promote
SLC2A13	0.821643	0.000448819	inhibit		MIR933	-1.9153	0.00143129	promote
MIR4755	0.820072	0.0247187	inhibit		ELAC1	-1.91363	0.010585	promote
RECQL5	0.814156	1.05073e-05	inhibit		MARCHF7	-1.90956	0.0396237	promote
TLX1	0.811269	0.00390913	inhibit		KATNAL1	-1.90188	0.0326634	promote
LIX1L	0.806239	0.0183579	inhibit		SREK1IP1	-1.89638	0.0137951	promote
MCPH1	0.804615	0.000533455	inhibit		ZNF543	-1.89381	0.0375688	promote
TXNDC11	0.802109	0.00511013	inhibit		CD5L	-1.89379	0.0331326	promote
CYP20A1	0.799491	0.0100475	inhibit		VGLL3	-1.88999	0.00276575	promote
PLS1	0.795279	0.0317811	inhibit		PCDHAC1	-1.88573	0.0132512	promote
LYPLAL1	0.791054	0.038523	inhibit		MIR1271	-1.88428	0.0339873	promote
GPR89B	0.789136	0.0353266	inhibit		CRACR2B	-1.88404	0.0292899	promote
GPR55	0.787958	0.00404186	inhibit		RNF112	-1.88383	0.0452089	promote
DNAJC19	0.786983	0.00571449	inhibit		ANKRD27	-1.8712	0.0412855	promote
SLC26A2	0.786422	0.0107778	inhibit		CCNJ	-1.86981	0.024431	promote
DPCD	0.784465	0.0319333	inhibit		NPY2R	-1.86716	0.0245446	promote
PCK2	0.779699	0.00127835	inhibit		ZNRD2	-1.85463	0.00414266	promote
PDE1C	0.777908	0.0114083	inhibit		ARSF	-1.85403	0.0461829	promote
BPIFB2	0.776283	0.0186288	inhibit		PPIP5K2	-1.84921	0.0209559	promote
MYL1	0.774303	0.00205152	inhibit		PALD1	-1.84717	0.00173185	promote
PRAMEF10	0.770678	0.0331836	inhibit		ZNF383	-1.8455	0.0274717	promote
GPT	0.769422	0.00450147	inhibit		ZZEF1	-1.83984	0.00460609	promote
PSMG3	0.768406	0.00253614	inhibit		IFNG	-1.82997	0.0370616	promote
SMC1A	0.761904	0.00533276	inhibit		UPK1B	-1.82208	0.0196717	promote
GTPBP2	0.749947	0.00819709	inhibit		H2BC14	-1.82055	0.0426761	promote
POR	0.738943	0.0143928	inhibit		TSSC4	-1.81535	0.0494773	promote
ALG8	0.736236	0.0470933	inhibit		JUP	-1.81154	0.0160827	promote
UFC1	0.73003	0.0218789	inhibit		MIR3178	-1.81037	0.0165075	promote
STX6	0.727968	0.0118186	inhibit		IGLON5	-1.80772	0.0414991	promote
RP2	0.725016	0.0415482	inhibit		FSHB	-1.79464	0.0274394	promote
TENT2	0.723276	0.0148665	inhibit		OR5D14	-1.79302	0.018753	promote
MIR1202	0.72246	0.0261489	inhibit		LUC7L3	-1.79286	0.012103	promote
KMT2A	0.719179	0.0435209	inhibit		ZRANB3	-1.7867	0.0147206	promote
ETFDH	0.71888	0.00431952	inhibit		HOXD12	-1.78291	0.0316696	promote
HSPA13	0.711487	0.0300977	inhibit		MDH2	-1.77848	0.0432416	promote
FANCC	0.711356	0.026765	inhibit		MIR223	-1.76667	0.023629	promote
MIR8089	0.706901	0.0274644	inhibit		LGI4	-1.7628	0.0309362	promote
EMILIN2	0.702732	0.000502512	inhibit		VAC14	-1.75485	0.0300701	promote
CTCF	0.701844	0.0423295	inhibit		LZIC	-1.75074	0.0155541	promote
R3HCC1	0.701618	0.00559488	inhibit		SLC9A7	-1.73934	0.01549	promote
TAF2	0.701068	0.0392443	inhibit		KERA	-1.73875	0.0382468	promote
RASSF6	0.696767	0.00782883	inhibit		FREM1	-1.73435	0.0323451	promote
MRPL54	0.694456	0.019895	inhibit		SANBR	-1.73025	0.0370588	promote
RAB2B	0.691891	0.00263768	inhibit		SERPINI2	-1.72917	0.0472461	promote
MIR6888	0.686686	0.00860075	inhibit		BANK1	-1.72356	0.0319628	promote
MIR105-2	0.685772	0.0190873	inhibit		MMP8	-1.72072	0.0421623	promote
ISY1-RAB43	0.68381	0.00112025	inhibit		STIMATE	-1.71763	0.0153584	promote
OR1Q1	0.682946	0.000845352	inhibit		MIR34A	-1.71493	0.0404368	promote
DUSP15	0.682623	0.0045802	inhibit		ZNF141	-1.70999	0.00106004	promote
PRSS57	0.681033	0.00846643	inhibit		PROKR2	-1.70787	0.0449641	promote
DLGAP4	0.675781	0.00274313	inhibit		MIR1233-2	-1.70741	0.0218464	promote
MIEF1	0.673001	0.0366958	inhibit		ZNF449	-1.69307	0.0448828	promote
EDA2R	0.666536	8.01985e-05	inhibit		RAF1	-1.69295	0.0460701	promote
HAUS3	0.663237	0.048579	inhibit		SYNGR2	-1.69267	0.00819441	promote
USP34	0.659535	0.0212568	inhibit		KRT39	-1.69262	0.01184	promote
HIP1	0.655528	0.0101344	inhibit		OR4A47	-1.68448	0.0174905	promote
TXNL1	0.654742	0.0190165	inhibit		RHOC	-1.68409	0.0260066	promote
PAK5	0.652065	0.0393967	inhibit		BLTP1	-1.68004	0.0186346	promote
POMGNT1	0.651474	0.0215112	inhibit		NLRP7	-1.67718	0.0336172	promote
ZNF569	0.651374	0.0445383	inhibit		TCF20	-1.67467	0.00230853	promote
APLF	0.650963	0.00966399	inhibit		HMGCL	-1.66581	0.0491684	promote
MYL2	0.64815	0.0462186	inhibit		RPA2	-1.6622	0.0215788	promote
USP33	0.646955	0.0330034	inhibit		SLC16A8	-1.66156	0.0309246	promote
KRTAP19-4	0.642329	0.048339	inhibit		MIR6820	-1.66131	0.0104764	promote
CRYGS	0.641414	0.00527715	inhibit		TSFM	-1.66104	0.0158944	promote
AMFR	0.638218	0.0276013	inhibit		TBXA2R	-1.66003	0.00393402	promote
FTSJ1	0.635826	0.0219369	inhibit		ZGPAT	-1.65873	0.0180843	promote
CALB1	0.633641	0.00346222	inhibit		IRS1	-1.65524	0.0404058	promote
MIR5002	0.629774	0.0257928	inhibit		ATP2B4	-1.65206	0.0358685	promote
ZNF143	0.626363	0.00833808	inhibit		EID2	-1.64975	0.0411523	promote
MYBPH	0.626219	0.00164526	inhibit		ANAPC7	-1.64942	0.0360259	promote
CCDC89	0.624137	0.00663736	inhibit		UTF1	-1.64459	0.0197699	promote
MIR1286	0.6228	0.0109161	inhibit		LAT2	-1.64094	0.0120292	promote
SUSD1	0.621043	0.0223176	inhibit		TMEM184A	-1.64079	0.0323136	promote
VAPA	0.619627	0.0280265	inhibit		ERGIC1	-1.6394	0.000176646	promote
TRAF3IP3	0.617962	0.0203385	inhibit		MIR1266	-1.6393	0.00160398	promote
PCLAF	0.617766	0.0367612	inhibit		GCNT3	-1.63803	0.0198208	promote
HSPB1	0.616664	0.0118747	inhibit		FAM98A	-1.63391	0.0457907	promote
RPS19	0.61514	0.0274252	inhibit		MIR4775	-1.62936	0.0392398	promote
MICU3	0.614432	0.000264736	inhibit		RNASEK	-1.62429	0.0105079	promote
CXorf58	0.610185	0.0466062	inhibit		CLCN7	-1.62384	0.0303444	promote
SYS1	0.609411	0.0214188	inhibit		CSN1S1	-1.62005	0.0372764	promote
NMT1	0.607883	0.0317237	inhibit		SNTN	-1.61992	0.0267802	promote
MIR6872	0.607634	0.0148941	inhibit		SERPINA5	-1.61966	0.0386468	promote
MIR6718	0.606962	0.047948	inhibit		STK32B	-1.61518	0.0294394	promote
MIR5089	0.601058	0.0247513	inhibit		YTHDF1	-1.61407	0.0452121	promote
FUT8	0.600744	0.0312068	inhibit		CLDN8	-1.61133	0.0110615	promote
LYNX1	0.596221	0.00509603	inhibit		B3GNT8	-1.61032	0.0420719	promote
POLR1D	0.592351	0.00529676	inhibit		MIR1288	-1.60809	0.0340278	promote
CACFD1	0.591764	0.00920785	inhibit		ADAMTSL5	-1.60753	0.0416455	promote
NPIPA3	0.590864	0.00793292	inhibit		RC3H2	-1.60527	0.0181556	promote
POLR2F	0.589597	0.0267641	inhibit		SORL1	-1.60354	0.0250291	promote
KRTAP6-2	0.588586	0.036003	inhibit		MIR196A2	-1.59953	0.0437209	promote
APOA5	0.586897	0.00691425	inhibit		C8orf89	-1.59897	0.0170543	promote
MIR936	0.586429	0.0240484	inhibit		NUDCD3	-1.59791	0.0445626	promote
CCDC13	0.586402	0.0138405	inhibit		SV2B	-1.59762	0.000124192	promote
FURIN	0.586368	0.0255156	inhibit		MORN5	-1.59004	0.00144589	promote
GSTA2	0.584816	0.030854	inhibit		MIR3175	-1.58819	0.0442556	promote
CEP97	0.582888	0.013064	inhibit		E2F3	-1.5834	0.00964387	promote
MUC17	0.580337	0.0167614	inhibit		XIRP1	-1.58202	0.00158677	promote
OR7A10	0.579917	0.0433188	inhibit		MIR593	-1.57911	0.0153891	promote
MKNK2	0.578965	0.00832677	inhibit		LRRN2	-1.57467	0.0222185	promote
RGS5	0.576238	0.016346	inhibit		PPAT	-1.57259	0.0198077	promote
ST20	0.575598	0.0332911	inhibit		MIR4722	-1.56958	0.00058592	promote
MIR561	0.575182	0.0293859	inhibit		AADACL2	-1.5621	0.0372372	promote
CHST5	0.574566	0.0420534	inhibit		BAG2	-1.56148	0.0170042	promote
ITGAX	0.571151	0.0216095	inhibit		FAM229B	-1.55923	0.0436602	promote
ZNF532	0.569333	0.00803868	inhibit		IRF2	-1.55672	0.0143804	promote
PPP1R14C	0.56705	0.0318398	inhibit		GPKOW	-1.55477	0.0343932	promote
KIF16B	0.566748	0.0133119	inhibit		MIR7106	-1.55468	0.0301818	promote
CSF1R	0.566571	0.0129661	inhibit		SENP6	-1.55329	0.0283159	promote
SRR	0.566265	0.0149763	inhibit		GRK7	-1.5529	0.00857933	promote
NACA2	0.564794	0.0207178	inhibit		NFE2L1	-1.54734	0.0466079	promote
C1orf87	0.56421	0.0127075	inhibit		CCDC144NL	-1.54617	0.0219324	promote
AP4B1	0.560745	0.0280283	inhibit		CDC42EP3	-1.54418	0.0239594	promote
MIR598	0.560042	0.0479307	inhibit		PRPSAP1	-1.54162	0.00902461	promote
GRHL2	0.554959	0.0306207	inhibit		SSX3	-1.53886	0.0194248	promote
ASAH1	0.554105	0.0117337	inhibit		ARL4A	-1.53777	0.0482275	promote
TEX15	0.553222	0.00641571	inhibit		CSNK2B	-1.53732	0.0307226	promote
LCP2	0.55013	0.00111811	inhibit		CRYL1	-1.53656	0.00077506	promote
LDB3	0.548788	0.00189665	inhibit		PRPF4	-1.53056	0.010575	promote
TAOK2	0.548392	0.0403456	inhibit		TMEM263	-1.53042	0.00166722	promote
CCDC137	0.547441	0.0466428	inhibit		ETV6	-1.52834	0.0119237	promote
OARD1	0.546929	0.0325982	inhibit		SLX9	-1.52716	0.011788	promote
PSD	0.546114	0.00414748	inhibit		CYP7A1	-1.52514	0.0384062	promote
PRSS3	0.543935	0.00531526	inhibit		KRTAP10-5	-1.52485	0.0245551	promote
DNAJC5G	0.542967	0.00701862	inhibit		TTN	-1.51614	0.0262889	promote
ERCC6	0.541295	0.0050036	inhibit		TMPRSS13	-1.5121	0.0282277	promote
TSC22D3	0.536256	0.0298052	inhibit		ABCA8	-1.50994	0.00432326	promote
HNRNPD	0.53185	0.0182799	inhibit		UBALD2	-1.50989	0.0277188	promote
MAGEB10	0.531605	0.0246535	inhibit		TBX22	-1.50839	0.0110411	promote
ELP6	0.530472	0.0207384	inhibit		OR51Q1	-1.50794	0.0176202	promote
LSM1	0.530376	0.0289575	inhibit		ZNF676	-1.50589	0.000759807	promote
PATE3	0.528561	0.0417599	inhibit		GBA1	-1.50517	0.0103074	promote
ORC2	0.528048	0.0300357	inhibit		NCOA5	-1.50082	0.0148499	promote
PPP1R7	0.527639	0.00415762	inhibit		ZNF737	-1.49829	0.00501035	promote
GGT7	0.526686	0.0234922	inhibit		SH2D1B	-1.4957	0.0273687	promote
MIR551A	0.523818	0.0414029	inhibit		SPEM2	-1.49509	0.0191451	promote
ZMIZ1	0.523071	0.0135282	inhibit		CFAP91	-1.49503	0.00484968	promote
MRPL3	0.522162	0.0302166	inhibit		RETNLB	-1.49439	0.00581164	promote
OPN3	0.521228	0.0301971	inhibit		SRC	-1.49422	0.0203158	promote
OSBPL6	0.519772	0.0241761	inhibit		PRICKLE3	-1.49398	0.024501	promote
GAL3ST3	0.518882	0.000339411	inhibit		NPSR1	-1.49256	0.0258628	promote
TBC1D13	0.516312	0.0121745	inhibit		AMBN	-1.49057	0.0396026	promote
OSR2	0.509644	0.0433635	inhibit		CENPB	-1.49035	0.0260088	promote
SIGLEC14	0.508957	0.0118121	inhibit		MFSD5	-1.48703	0.00498816	promote
HCRT	0.508553	0.000551008	inhibit		KY	-1.48453	0.0362525	promote
PGRMC1	0.507863	0.0136724	inhibit		SH3GL3	-1.48343	0.0388679	promote
NES	0.506931	0.00547155	inhibit		NOTCH3	-1.48303	0.00349222	promote
NGEF	0.505375	0.031291	inhibit		CDK4	-1.47593	0.0378732	promote
MIR876	0.505086	0.0486274	inhibit		C12orf75	-1.46787	0.0256868	promote
C17orf100	0.503477	0.0263718	inhibit		WNT3A	-1.46776	0.00544197	promote
UBE3C	0.502027	0.0297688	inhibit		REEP1	-1.46413	0.0368035	promote
					CD70	-1.46174	0.01926	promote
					RNF26	-1.46095	0.0335164	promote
					VPS52	-1.45617	0.0258327	promote
					HLA-A	-1.45561	0.029437	promote
					CYP2C8	-1.45533	0.0398946	promote
					NXPE1	-1.45413	0.0238786	promote
					DCAF8L1	-1.45376	0.042221	promote
					CTBP2	-1.45356	0.0362312	promote
					ACTRT1	-1.45304	0.0364826	promote
					LRP1B	-1.4528	0.0326931	promote
					PLA1A	-1.45191	0.00551096	promote
					MIR1181	-1.45173	0.0213623	promote
					RIMS1	-1.45059	0.0381388	promote
					AACS	-1.45051	0.0289791	promote
					IL13	-1.45045	0.0154469	promote
					MIR4291	-1.44947	0.0137242	promote
					ATOSA	-1.44865	0.0368929	promote
					RAMAC	-1.44843	0.0472157	promote
					TSC2	-1.44763	0.0273014	promote
					TIGD6	-1.44723	0.0300042	promote
					METTL9	-1.44457	0.0470396	promote
					NAV3	-1.4394	0.025791	promote
					MIR4292	-1.43396	0.00966625	promote
					ZMPSTE24	-1.4334	0.0313862	promote
					DMPK	-1.43246	0.0327004	promote
					KRT77	-1.43157	0.00735953	promote
					FBXO16	-1.43101	0.0322408	promote
					NOP53	-1.4294	0.021805	promote
					SLC35G5	-1.42916	0.00410012	promote
					DCTN6	-1.42889	0.00304253	promote
					PRB3	-1.42311	0.0410955	promote
					IL27RA	-1.42177	0.0459202	promote
					FCRL3	-1.42142	0.0151372	promote
					ZRSR2	-1.40828	0.0188148	promote
					CCDC27	-1.40815	0.00276039	promote
					BLVRA	-1.40691	0.00239057	promote
					MIR4453	-1.40589	0.0391164	promote
					DMBX1	-1.40586	0.0335313	promote
					IPO8	-1.40577	0.00623571	promote
					FOXR2	-1.40554	0.00683123	promote
					PRDM4	-1.40517	0.0442525	promote
					IPP	-1.39846	0.00149287	promote
					GAB3	-1.39791	0.0343014	promote
					IL9	-1.39693	0.0208264	promote
					PRTN3	-1.39588	0.024533	promote
					DDX47	-1.39568	0.0382736	promote
					HNRNPCL3	-1.39452	0.0434318	promote
					MAP3K8	-1.39261	0.0252448	promote
					VAMP1	-1.39251	0.0364598	promote
					DHX34	-1.39143	0.0406789	promote
					PIGV	-1.39026	0.0388425	promote
					SRPK3	-1.38602	0.038008	promote
					GRK4	-1.38384	0.0123248	promote
					CCDC159	-1.38083	0.0474031	promote
					ZBTB40	-1.3807	0.00997506	promote
					KHDC1L	-1.37814	0.0420742	promote
					CIAO2A	-1.37813	0.0327221	promote
					DR1	-1.37391	0.021345	promote
					TFDP2	-1.37331	0.000765074	promote
					ARFGEF1	-1.37197	0.0360847	promote
					E2F5	-1.37186	0.0256688	promote
					CASC3	-1.3673	0.0263074	promote
					RBM34	-1.3673	0.0371065	promote
					MIR4278	-1.36395	0.0119345	promote
					S1PR4	-1.36153	0.00906673	promote
					PRAMEF9	-1.36016	0.0207217	promote
					SLC5A3	-1.35921	0.0219295	promote
					MSMB	-1.35877	0.0369674	promote
					ABCA3	-1.35805	0.0197968	promote
					GMPPB	-1.35786	0.0328977	promote
					PLCB2	-1.35292	0.0213686	promote
					CEBPG	-1.3529	0.00363176	promote
					MSTN	-1.35227	0.00589113	promote
					TSHZ3	-1.34545	0.01506	promote
					DPH3P1	-1.34508	0.00374838	promote
					YIPF2	-1.34341	0.00921031	promote
					AGPAT1	-1.34231	0.0384306	promote
					HLTF	-1.33874	0.0250338	promote
					FRG2	-1.33126	0.0141985	promote
					ZBTB14	-1.32978	0.0430043	promote
					TMPRSS11A	-1.32548	0.00404288	promote
					TM9SF2	-1.3252	0.0161638	promote
					OR7C2	-1.32471	0.00372872	promote
					SNCA	-1.32436	0.00674511	promote
					FOLR3	-1.32316	0.00446476	promote
					FGG	-1.32293	0.00507311	promote
					LRRC2	-1.32195	0.00405253	promote
					CATSPER4	-1.32163	0.0247737	promote
					ABHD5	-1.31894	0.0148465	promote
					AP4M1	-1.31646	0.0273205	promote
					CELSR3	-1.31562	0.0359719	promote
					SH3RF2	-1.31528	0.0296873	promote
					PTK7	-1.31515	0.039658	promote
					KIF26B	-1.31424	0.000163122	promote
					HSDL1	-1.31348	0.0215207	promote
					CASP5	-1.31233	0.0440514	promote
					ZFP36L1	-1.31201	0.0331027	promote
					EBPL	-1.30928	0.0273031	promote
					IFI27L1	-1.30864	0.0115642	promote
					SIRT7	-1.30822	0.0258408	promote
					SEMA3F	-1.30807	0.0336773	promote
					RNASE8	-1.30264	0.0139828	promote
					HES7	-1.30117	0.0237673	promote
					MAP2K6	-1.30114	0.0451782	promote
					DPPA2	-1.29955	0.0257054	promote
					GABRP	-1.29949	0.0483935	promote
					MYO19	-1.29933	0.0237367	promote
					LMTK2	-1.29929	0.00118989	promote
					KRTCAP2	-1.29786	0.0206424	promote
					SFXN3	-1.29648	0.0115011	promote
					QARS1	-1.29331	0.0372575	promote
					HMGN3	-1.29275	0.03738	promote
					GTSF1L	-1.29255	0.0367133	promote
					MIR376C	-1.29177	0.0457173	promote
					IL5RA	-1.29019	0.0426111	promote
					PGM5	-1.29004	0.0440705	promote
					PAPSS2	-1.28927	0.00699751	promote
					TNKS2	-1.28885	0.0431364	promote
					FSCN3	-1.28824	0.0426587	promote
					LYL1	-1.2865	0.0466529	promote
					NUDT22	-1.28456	0.00509387	promote
					MORC2	-1.28452	0.0436298	promote
					PRAC1	-1.28114	0.0146262	promote
					MIR4785	-1.27729	0.0407738	promote
					TUBB6	-1.27653	0.00772474	promote
					DMRTC2	-1.27591	0.0424332	promote
					GDAP1	-1.27239	0.0335144	promote
					MIR1301	-1.27094	0.0104518	promote
					PPP1R18	-1.27078	0.00843279	promote
					ATRIP	-1.26864	0.0265364	promote
					YBEY	-1.26846	0.0305147	promote
					OR6C6	-1.26546	0.0307352	promote
					PYDC1	-1.26308	0.019755	promote
					ZNF626	-1.26262	0.0382085	promote
					MORN4	-1.26206	0.0468793	promote
					AIP	-1.26081	0.0034819	promote
					EPHA1	-1.26012	0.0146475	promote
					NUDT12	-1.25842	0.0206476	promote
					ANKS1A	-1.25751	0.0150268	promote
					BFAR	-1.25492	0.0177859	promote
					MIR6838	-1.25447	8.6464e-05	promote
					COQ5	-1.25441	0.0226797	promote
					MCUR1	-1.25405	0.0154429	promote
					CCN2	-1.25263	0.0110279	promote
					HGD	-1.25099	0.0249836	promote
					APP	-1.25062	0.0419009	promote
					MMP3	-1.25029	0.0154118	promote
					CNOT10	-1.24978	0.044568	promote
					OR10H3	-1.24868	0.0358348	promote
					DENND1B	-1.24745	0.018297	promote
					STK10	-1.24738	0.0393421	promote
					ZNF19	-1.2471	0.0396827	promote
					KCNJ5	-1.24707	0.0358418	promote
					ITGA3	-1.24707	0.0261522	promote
					DYNLL2	-1.24694	0.0313192	promote
					CORO6	-1.24684	0.0351266	promote
					MRPL14	-1.24603	0.00635981	promote
					MIR3161	-1.24516	0.0376736	promote
					ITIH1	-1.2428	0.018602	promote
					ABHD14B	-1.24251	0.0318036	promote
					DAPK2	-1.24243	0.0290541	promote
					MIR5689	-1.24045	0.0438908	promote
					IL37	-1.23969	0.00776207	promote
					PLEKHG7	-1.23898	0.0135849	promote
					DNAJC7	-1.2383	0.047148	promote
					BRAP	-1.23794	0.040011	promote
					CGREF1	-1.23791	0.0174818	promote
					PEX19	-1.23599	0.0200167	promote
					FSCN1	-1.23544	0.0128887	promote
					GLIS2	-1.23541	0.013743	promote
					DAB1	-1.23524	0.0351561	promote
					S1PR2	-1.23425	0.0387163	promote
					GGA1	-1.23193	0.0338022	promote
					DEF6	-1.23187	0.0428248	promote
					OR56B4	-1.231	0.0249769	promote
					KRTAP5-2	-1.23094	0.0286542	promote
					B9D2	-1.22996	0.00894075	promote
					MIR4283-1	-1.22807	0.0114256	promote
					TIMM8B	-1.22768	0.0196858	promote
					GYPC	-1.226	0.00405113	promote
					UBXN2B	-1.22536	0.0187825	promote
					MT1M	-1.22533	0.029303	promote
					PICK1	-1.22485	0.00397586	promote
					IQGAP1	-1.22179	0.00185754	promote
					KANSL1L	-1.22164	0.0495134	promote
					CERCAM	-1.21993	0.00893365	promote
					POLR2E	-1.21915	0.0111875	promote
					SERPINF1	-1.2176	0.0216136	promote
					ANGPTL5	-1.21745	0.0310109	promote
					TRIM44	-1.21514	0.036626	promote
					PIGZ	-1.21468	0.0492386	promote
					MIR363	-1.21385	0.00523669	promote
					CCK	-1.21347	0.00194949	promote
					ZMYND10	-1.21316	0.0331964	promote
					KRTAP12-4	-1.21153	0.0145782	promote
					RPS17	-1.2098	0.0076422	promote
					EDC3	-1.20847	0.0299769	promote
					UCK1	-1.20825	0.0137246	promote
					IL17RE	-1.20584	0.00402083	promote
					CCAR2	-1.20555	0.033366	promote
					MICALL1	-1.20403	0.0273667	promote
					IL12RB1	-1.20348	0.017186	promote
					TRABD2B	-1.2026	0.0187389	promote
					LINC03106	-1.20234	0.0184739	promote
					MEF2A	-1.20078	0.0353037	promote
					RNFT2	-1.19626	0.00840607	promote
					CDKN1A	-1.19417	0.00489576	promote
					P2RX6	-1.19352	0.0493398	promote
					LRRC8E	-1.19121	0.0365648	promote
					RHAG	-1.18942	0.0286577	promote
					NGLY1	-1.18914	0.0451203	promote
					VHL	-1.18881	0.0449914	promote
					NKAPL	-1.18802	0.0328417	promote
					INTS11	-1.18646	0.00591756	promote
					KLRD1	-1.18642	0.0325839	promote
					BAMBI	-1.18437	0.0445686	promote
					IDNK	-1.18293	0.00972023	promote
					TCHH	-1.18152	0.000860183	promote
					FNDC9	-1.17799	0.0162012	promote
					SECISBP2	-1.176	0.0345723	promote
					FAM107B	-1.17563	0.0056047	promote
					GRN	-1.17548	0.029835	promote
					SLC17A7	-1.1741	0.0176259	promote
					SYNGAP1	-1.17309	0.0365139	promote
					TLE4	-1.17152	0.0206947	promote
					PKP1	-1.17116	0.0443139	promote
					SYCE1	-1.17015	0.0350454	promote
					DOCK6	-1.16851	0.0403003	promote
					GPR137	-1.16714	0.00732932	promote
					RNASEH2C	-1.16587	0.00820631	promote
					CDT1	-1.16497	0.0036005	promote
					DUSP7	-1.16386	0.0362642	promote
					CPA2	-1.16326	0.0108487	promote
					SPTB	-1.16167	0.00530859	promote
					COLGALT1	-1.15869	0.0306922	promote
					RNPEP	-1.15802	0.0319337	promote
					MMP19	-1.15734	0.00818313	promote
					ZNF792	-1.15664	0.0347589	promote
					SLTM	-1.15586	0.0491734	promote
					BNIP1	-1.15542	0.0222122	promote
					CCDC177	-1.1553	0.044237	promote
					ALPK1	-1.15355	0.0411353	promote
					CCDC9	-1.15289	0.0150247	promote
					C12orf50	-1.15165	0.0386317	promote
					OR5AS1	-1.15033	0.0479107	promote
					MIR6829	-1.14812	0.0289766	promote
					OR9Q2	-1.14755	0.0405384	promote
					TMEM139	-1.14679	0.000248377	promote
					C6orf132	-1.14439	0.0381623	promote
					TSPAN3	-1.14413	0.0486138	promote
					RFX6	-1.13888	0.0338642	promote
					TAF1A	-1.13848	0.00863086	promote
					TULP2	-1.1357	0.0459772	promote
					CYP8B1	-1.13498	0.0143146	promote
					GPR137C	-1.13133	0.0278561	promote
					TMC7	-1.13109	0.00990298	promote
					ESYT2	-1.12997	0.00831746	promote
					ZNF768	-1.12897	0.00434729	promote
					CTTNBP2	-1.12727	0.0104633	promote
					CCDC63	-1.12644	0.0229512	promote
					B3GALNT1	-1.12467	0.00671863	promote
					ZNF84	-1.12464	0.0142615	promote
					MIR6504	-1.1243	0.0410691	promote
					MIR323A	-1.12157	0.0134938	promote
					CRYAA	-1.11815	0.00734274	promote
					FBXW2	-1.11773	0.0470176	promote
					EMILIN3	-1.11314	0.00508237	promote
					TFPT	-1.11245	0.0230461	promote
					FCGRT	-1.11183	0.0118061	promote
					TMEM256	-1.11106	0.0398583	promote
					CERK	-1.10962	0.00449041	promote
					OPRL1	-1.10906	0.02625	promote
					NLGN4Y	-1.10754	0.0409452	promote
					SCN2B	-1.10675	0.00862699	promote
					DNAAF9	-1.10337	0.0181205	promote
					MIR8088	-1.09953	0.0195281	promote
					MIR4767	-1.09905	0.00559615	promote
					EDNRB	-1.09808	0.00470371	promote
					FBN3	-1.09777	0.0499379	promote
					BEX4	-1.09734	0.00501594	promote
					MS4A14	-1.09522	0.00464258	promote
					AMIGO2	-1.09418	0.028743	promote
					DNAJC27	-1.08747	0.0460091	promote
					PIGP	-1.08475	0.0383853	promote
					RAB20	-1.08321	0.0296162	promote
					YPEL3	-1.08112	0.00621133	promote
					ZNF486	-1.08101	0.0159234	promote
					CBX5	-1.08069	0.00850143	promote
					BCL11B	-1.07836	0.00911981	promote
					SLC17A9	-1.0781	0.0323908	promote
					INTS6L	-1.07684	0.0164654	promote
					VWA1	-1.07672	0.00485877	promote
					TMPO	-1.07641	0.0132029	promote
					NMUR2	-1.07579	0.000289829	promote
					PDE3B	-1.07538	0.0323178	promote
					PRRT4	-1.07349	0.00176623	promote
					MIR4642	-1.07335	0.0422737	promote
					MIF	-1.07254	0.0117529	promote
					SDR39U1	-1.06997	0.0491087	promote
					PANX1	-1.06868	0.0110293	promote
					P4HA3	-1.06747	0.0140667	promote
					SDK2	-1.06613	0.0387857	promote
					TFIP11	-1.06569	0.0184451	promote
					CHMP5	-1.06509	0.00405055	promote
					TUBB2A	-1.06486	0.0376723	promote
					SBK3	-1.06236	0.0434289	promote
					IAH1	-1.06078	0.0389999	promote
					WAPL	-1.0605	0.0174821	promote
					PCDHGA5	-1.05984	0.0166	promote
					LIMK2	-1.05719	0.0179428	promote
					TTLL3	-1.05614	0.043519	promote
					CLPTM1L	-1.05575	0.0390648	promote
					CDH19	-1.05575	0.00507865	promote
					NDST1	-1.05537	0.0495649	promote
					PPP4R2	-1.05522	0.0433069	promote
					MIR935	-1.05362	0.00486992	promote
					PLEKHN1	-1.05157	0.0191179	promote
					PTBP1	-1.0475	0.0059083	promote
					FOXD3	-1.04728	0.0405508	promote
					C15orf62	-1.04694	0.00818927	promote
					CRYBA4	-1.04646	0.0300079	promote
					SNRNP48	-1.04439	0.0277044	promote
					GHDC	-1.0443	0.0292745	promote
					CCDC15	-1.04417	0.00373827	promote
					MC4R	-1.04273	0.0166868	promote
					KRTAP21-2	-1.04222	0.0341265	promote
					FGF18	-1.04168	0.00180824	promote
					PRSS48	-1.04073	0.0458193	promote
					MIR2276	-1.04029	0.035686	promote
					TAF10	-1.03996	0.0432017	promote
					RANBP9	-1.03927	0.043531	promote
					SLC52A2	-1.03909	0.0360432	promote
					EEF1AKMT2	-1.03869	0.0234575	promote
					IGF2	-1.03856	0.0359323	promote
					DDI1	-1.03732	0.0173677	promote
					GBP6	-1.0363	0.0226287	promote
					CD109	-1.03612	0.0160148	promote
					MMRN2	-1.03505	0.00767419	promote
					CDK17	-1.03266	0.00705708	promote
					SCAND1	-1.03186	0.00718965	promote
					PCOLCE2	-1.03086	0.0333881	promote
					GPR149	-1.02975	0.0405402	promote
					CMKLR2	-1.02882	0.00659747	promote
					TAS2R3	-1.02708	0.0198418	promote
					MAPK4	-1.02677	0.035293	promote
					TGM2	-1.02669	0.0165551	promote
					ENDOG	-1.02669	0.0145573	promote
					CNNM3	-1.02552	0.048053	promote
					ZNF594	-1.02537	0.0290819	promote
					TRAPPC6A	-1.02435	0.0123196	promote
					MVB12B	-1.02155	0.0177279	promote
					AFAP1L1	-1.02034	0.0376683	promote
					NDUFA7	-1.01824	0.00339153	promote
					COL28A1	-1.01621	0.00849739	promote
					TRIM13	-1.01521	0.0323026	promote
					TCEAL8	-1.01511	0.0233316	promote
					TIGD5	-1.00975	0.0427409	promote
					ZNF561-AS1	-1.00785	0.0142194	promote
					RIMS3	-1.00778	0.019224	promote
					ELANE	-1.00664	0.00107505	promote
					TMEM201	-1.00593	0.0441354	promote
					GZMM	-1.00507	0.041556	promote
					A1BG	-1.00082	0.028587	promote
					NOS1AP	-1.00073	0.0370865	promote
					TMUB2	-0.99922	0.0477316	promote
					ZNF696	-0.998493	0.0435471	promote
					C20orf202	-0.997889	0.0349683	promote
					ATP1A1	-0.997752	0.0358664	promote
					BTC	-0.997485	0.0417234	promote
					PPARG	-0.99711	0.0179784	promote
					LDB2	-0.997089	0.0439415	promote
					SPATA46	-0.996555	0.0428568	promote
					BPIFB4	-0.996028	0.0135328	promote
					LPCAT4	-0.995344	0.0456321	promote
					OR8D1	-0.994636	0.00177856	promote
					HAPLN3	-0.994362	0.0110031	promote
					TDP2	-0.993471	0.000692901	promote
					BAG3	-0.988866	0.00405046	promote
					MMD	-0.988335	0.00642676	promote
					SRGAP2C	-0.988179	0.011269	promote
					RLBP1	-0.987635	0.0139248	promote
					HSPB3	-0.986782	0.00729875	promote
					CX3CR1	-0.986503	0.0490265	promote
					ARID2	-0.985244	0.00345982	promote
					TMEM198	-0.984888	0.0160032	promote
					ZDHHC12	-0.98345	0.0198532	promote
					ZFYVE27	-0.983363	0.0191942	promote
					PPIB	-0.982454	0.034953	promote
					MAP3K4	-0.982054	0.00895128	promote
					NELFE	-0.979456	0.0284038	promote
					ABHD11	-0.978178	0.0387458	promote
					MICB	-0.977547	0.0299781	promote
					CST7	-0.976615	0.0424644	promote
					GMEB2	-0.974451	0.0497541	promote
					SNX33	-0.972442	0.018338	promote
					OR1K1	-0.970706	0.00295951	promote
					LAMB4	-0.970469	0.0163448	promote
					CFAP298	-0.969865	0.0209479	promote
					PDGFD	-0.96477	0.0408208	promote
					CSDC2	-0.96468	0.00776302	promote
					HLF	-0.963835	0.0447237	promote
					PGAP2	-0.963406	0.0107014	promote
					CAMK1G	-0.961847	0.0278393	promote
					SLC43A1	-0.958707	0.0295313	promote
					PLA2G12A	-0.95824	0.02053	promote
					CNKSR2	-0.956485	0.00851081	promote
					PIWIL1	-0.956244	0.0325048	promote
					CEACAM4	-0.956023	6.21711e-05	promote
					FSTL3	-0.954427	0.0182679	promote
					SAR1A	-0.953726	0.0344876	promote
					CTU2	-0.951771	0.0137517	promote
					BRIP1	-0.951403	0.0433851	promote
					RXRG	-0.950519	0.0359479	promote
					INPP5E	-0.950184	0.0166128	promote
					GALNT14	-0.949431	0.0179125	promote
					MRPL49	-0.948805	0.0480802	promote
					SFXN1	-0.94822	0.023806	promote
					SLC5A11	-0.947901	0.0087525	promote
					TEX14	-0.947066	0.0445843	promote
					RPS4Y1	-0.946981	0.00616806	promote
					BBX	-0.946198	0.0259302	promote
					LRRC8A	-0.945427	0.0121529	promote
					MIR4522	-0.944679	0.0336729	promote
					DCAF15	-0.944568	0.0207035	promote
					GPNMB	-0.943247	0.0348143	promote
					CCL20	-0.941346	0.00351072	promote
					PIGY	-0.940538	0.0199961	promote
					MIR514A3	-0.940416	0.00512503	promote
					DOK6	-0.938167	0.0286217	promote
					ARMC10	-0.937887	0.00380958	promote
					CYB5D1	-0.937303	0.0496618	promote
					ARHGEF40	-0.936684	0.00252775	promote
					KIR3DL1	-0.936418	0.0368557	promote
					IRGQ	-0.936057	0.000903033	promote
					ZC3H12A	-0.935125	0.0285199	promote
					SCGB3A1	-0.934871	0.0195557	promote
					OR2Z1	-0.933618	0.0396523	promote
					TTF1	-0.933385	0.0163484	promote
					CDK9	-0.933175	0.0496475	promote
					ACVR1	-0.931181	0.0188241	promote
					SLC26A10P	-0.930371	0.0280181	promote
					MIR4718	-0.929718	0.0494786	promote
					DCLK2	-0.92922	0.0111263	promote
					TAX1BP1	-0.928934	0.00427076	promote
					MGA	-0.928261	0.0120789	promote
					TNFSF10	-0.928238	0.0296103	promote
					GAMT	-0.927739	0.00397641	promote
					MRGPRD	-0.927646	0.0436123	promote
					CD38	-0.927545	0.0286452	promote
					RNF223	-0.924334	0.0150786	promote
					SCTR	-0.924191	0.00133488	promote
					NLRP5	-0.923454	0.0116173	promote
					LCMT2	-0.921929	0.0269637	promote
					ST6GALNAC1	-0.921758	0.0138552	promote
					ZNF354A	-0.921408	0.0194414	promote
					MIR211	-0.917788	0.0485096	promote
					NMRK2	-0.916611	0.038172	promote
					GATA1	-0.916088	0.0201797	promote
					WDR35	-0.915876	0.0302529	promote
					RNF144A	-0.914328	0.038558	promote
					C3orf80	-0.912767	0.0055463	promote
					MAGEB16	-0.911641	0.0337135	promote
					C1QTNF1	-0.910132	0.00417642	promote
					MIR128-1	-0.90988	0.0095843	promote
					SLC38A4	-0.908268	0.00514027	promote
					KCTD14	-0.904951	0.0168432	promote
					GSX2	-0.904478	0.0448168	promote
					ERBB3	-0.901348	0.025469	promote
					INCA1	-0.900831	0.00262518	promote
					DPRX	-0.897903	0.00296048	promote
					DALRD3	-0.894015	0.0492462	promote
					LRFN4	-0.892145	0.0433948	promote
					H2AC7	-0.89155	0.0334642	promote
					HAVCR1	-0.890245	0.00425175	promote
					SLC49A4	-0.890245	0.00581824	promote
					OTUD7B	-0.888722	0.0295989	promote
					MIR625	-0.888697	0.0494874	promote
					NFE2	-0.8872	0.0357262	promote
					TNFRSF12A	-0.886934	0.0337361	promote
					TNNI1	-0.883024	0.0295385	promote
					USP39	-0.880912	0.0383027	promote
					CITED4	-0.880868	0.00758713	promote
					PRAMEF6	-0.879955	0.00203705	promote
					SLA2	-0.878574	0.0245966	promote
					ODAD2	-0.876912	0.0172035	promote
					RABAC1	-0.87637	0.0486122	promote
					CPD	-0.874894	0.0322884	promote
					C21orf58	-0.866804	0.0454744	promote
					CSRP1	-0.866653	0.0019662	promote
					ITCH	-0.865651	0.0460699	promote
					PCBP3	-0.865311	0.00524676	promote
					BRINP1	-0.865295	0.0141249	promote
					UGT8	-0.864968	0.0149952	promote
					HROB	-0.862889	0.00611139	promote
					CCDC191	-0.85999	0.00521913	promote
					ALMS1	-0.857295	0.0238365	promote
					ETNK2	-0.857152	0.0198268	promote
					PRPF18	-0.855795	0.0223974	promote
					BAHCC1	-0.855525	0.0416728	promote
					SDHC	-0.855217	0.0317644	promote
					ORMDL1	-0.854614	0.0190495	promote
					ZDHHC8	-0.854092	0.00536016	promote
					TMED10	-0.852338	7.3633e-06	promote
					SDR9C7	-0.851002	0.0350306	promote
					IRF2BPL	-0.849911	0.032914	promote
					BLK	-0.849718	0.040487	promote
					DFFA	-0.849305	0.00516694	promote
					NEU2	-0.848497	0.00416407	promote
					PCSK9	-0.84816	0.010469	promote
					RGL3	-0.846551	0.00111109	promote
					PLEKHG4B	-0.846304	0.0169513	promote
					PENK	-0.845442	0.0191234	promote
					GJB7	-0.844684	0.0302707	promote
					DEFB129	-0.842346	0.0245728	promote
					CDKN2B	-0.842178	0.0169373	promote
					PDIA5	-0.841526	0.0260574	promote
					NFKB1	-0.840664	0.00250491	promote
					MIR3187	-0.839286	0.0375745	promote
					PUSL1	-0.838665	0.0393392	promote
					RAB17	-0.838431	0.0164945	promote
					GBP7	-0.838429	0.0236783	promote
					MMP14	-0.838165	0.0479379	promote
					ZNF337	-0.8377	0.00554122	promote
					TTC4	-0.837297	0.0380882	promote
					PRXL2B	-0.836848	0.0307564	promote
					DLG4	-0.836551	0.00823138	promote
					GAS8	-0.83635	0.0269527	promote
					GRIN2C	-0.836012	0.0479484	promote
					ZNF829	-0.832534	0.03646	promote
					CLBA1	-0.832141	0.00282722	promote
					TEX36	-0.832015	0.0440101	promote
					SPATA31C1	-0.831219	0.0181404	promote
					UBTD2	-0.82993	0.040826	promote
					ALPG	-0.829632	0.0175575	promote
					DNAJB8	-0.829536	0.00268272	promote
					GAGE2A	-0.828548	0.0147833	promote
					NCAPD2	-0.828172	0.0401109	promote
					CRACR2A	-0.826242	0.0033882	promote
					ZAR1	-0.825784	0.00830838	promote
					MAGI3	-0.825407	0.00696258	promote
					DUS2	-0.82478	0.00552819	promote
					SLC1A3	-0.823667	0.0214075	promote
					PPM1E	-0.822969	0.00803717	promote
					FBXO34	-0.822534	0.0293076	promote
					FYB1	-0.819358	0.0318339	promote
					BNC2	-0.818946	0.0272812	promote
					SLC27A4	-0.818791	0.042522	promote
					AUP1	-0.818134	0.0202328	promote
					MIR3926-2	-0.817024	0.0172584	promote
					INPP4B	-0.816941	0.0362392	promote
					IL17B	-0.816243	0.0109549	promote
					SCT	-0.813887	0.0284664	promote
					PEBP4	-0.813462	0.045887	promote
					PIGQ	-0.813081	0.0079772	promote
					MRPL2	-0.81295	0.0160875	promote
					ITPKC	-0.812434	0.0191175	promote
					WFIKKN2	-0.809458	0.0107881	promote
					CRYAB	-0.809287	0.00919378	promote
					XPO4	-0.80915	0.0244696	promote
					OR7D2	-0.808339	0.0138758	promote
					SIPA1L2	-0.807892	0.0494848	promote
					STOM	-0.807459	0.0331735	promote
					SLC44A3	-0.806934	0.0317619	promote
					FUT5	-0.806426	0.020149	promote
					AURKA	-0.806345	0.0293556	promote
					PIGO	-0.806326	0.0276867	promote
					THOC7	-0.804882	0.0225673	promote
					MIR548AG2	-0.802379	0.0151223	promote
					ABLIM3	-0.802279	0.0460309	promote
					MIR5190	-0.80027	0.0144234	promote
					PRSS55	-0.79671	0.00158044	promote
					MAP10	-0.796647	0.0154597	promote
					SLC5A9	-0.796132	0.0287248	promote
					RPRML	-0.795435	0.0210196	promote
					SERPINB12	-0.795024	0.0278257	promote
					RGCC	-0.794146	0.010757	promote
					SH3BGRL	-0.793189	0.0164088	promote
					AP3M2	-0.792943	0.0186438	promote
					PPM1B	-0.791291	0.0347042	promote
					ARG2	-0.790891	0.0180581	promote
					KRTAP9-4	-0.789874	0.0363976	promote
					HES4	-0.787898	0.0496442	promote
					STAT6	-0.78783	0.0316591	promote
					C17orf50	-0.787803	0.0261567	promote
					INSM2	-0.786182	0.0418362	promote
					SPO11	-0.78553	0.00368402	promote
					PSG4	-0.785396	0.0150042	promote
					VENTX	-0.784345	0.028593	promote
					ACOX3	-0.781812	0.0351588	promote
					ESYT3	-0.781536	0.0288794	promote
					ATP5MGL	-0.781488	0.00764693	promote
					SEC14L4	-0.781466	0.0197908	promote
					GRIA1	-0.779814	0.0194075	promote
					FOXD2	-0.779504	0.00499957	promote
					HMGCR	-0.7794	0.0166705	promote
					MIR6810	-0.778839	0.0153267	promote
					NRBP2	-0.77783	0.0179589	promote
					U2SURP	-0.777765	0.0197587	promote
					SERPINA7	-0.776931	0.0348242	promote
					CORO7-PAM16	-0.776241	0.0169532	promote
					GPS2	-0.775711	0.0156191	promote
					DPP10	-0.773633	0.00549345	promote
					OLFM3	-0.77279	0.0173414	promote
					RAI1	-0.772656	0.0121355	promote
					RELL2	-0.77237	0.0244631	promote
					ETNPPL	-0.771184	0.0231381	promote
					CXCL8	-0.771131	0.0353732	promote
					HTR1F	-0.77038	0.0409847	promote
					ZNF526	-0.768006	0.013827	promote
					SEMA3A	-0.766716	0.00978366	promote
					TLR7	-0.766345	0.00456975	promote
					PSME4	-0.765716	0.0122486	promote
					MIR4318	-0.765466	0.0455833	promote
					GCGR	-0.764704	0.0425061	promote
					H2AC13	-0.763528	0.0136669	promote
					RIC8A	-0.757418	0.0044159	promote
					LAMC3	-0.757163	0.0454119	promote
					MSI1	-0.757014	0.0180336	promote
					GDPD5	-0.756202	0.0438331	promote
					WDR18	-0.754694	0.0198848	promote
					RAB44	-0.752116	0.0406758	promote
					UTS2B	-0.751516	0.0493879	promote
					FN3K	-0.75107	0.0257403	promote
					SGO2	-0.750621	0.0114169	promote
					CCDC146	-0.750484	0.0121881	promote
					TESK1	-0.747016	0.0207742	promote
					EVX1	-0.743608	0.0191136	promote
					C11orf21	-0.743155	0.00689265	promote
					SYTL4	-0.742202	0.0354763	promote
					LCOR	-0.741165	0.0187664	promote
					ZNF462	-0.740158	0.034029	promote
					PSENEN	-0.739757	0.0477585	promote
					CARMIL3	-0.739621	0.000564878	promote
					OR14C36	-0.738712	0.0322702	promote
					MACC1	-0.73665	0.00757952	promote
					NANOS1	-0.734544	0.00709841	promote
					SUSD5	-0.733281	0.0459986	promote
					TMEM59	-0.73257	0.00856601	promote
					CECR2	-0.730965	0.0388669	promote
					MT2A	-0.73087	0.00909439	promote
					LNX2	-0.730586	0.0424078	promote
					SLC1A1	-0.724783	0.0311691	promote
					TMEM183BP	-0.724632	0.0335099	promote
					PROB1	-0.723408	0.0169	promote
					TCL1B	-0.722393	0.00681175	promote
					FA2H	-0.722335	0.0122017	promote
					CCN6	-0.721542	0.0436753	promote
					HSD11B1	-0.719648	0.021589	promote
					MIR4268	-0.719601	0.0327084	promote
					SHISA3	-0.717376	0.0121454	promote
					DYRK4	-0.717084	0.0255365	promote
					FUT9	-0.716878	0.0485045	promote
					CLEC14A	-0.716482	0.0467982	promote
					ZNF503	-0.715167	0.0377757	promote
					ARF6	-0.714654	0.0435454	promote
					EMP2	-0.712729	0.0396286	promote
					LHX5	-0.712015	0.0232626	promote
					PDE4DIP	-0.711289	0.0220654	promote
					ZFP28	-0.71127	0.00928935	promote
					TEX13C	-0.70898	0.0340144	promote
					KRT15	-0.705255	0.0146311	promote
					OR4M1	-0.70445	0.00948205	promote
					DSCAML1	-0.704149	0.00973661	promote
					LINC02694	-0.702829	0.0455595	promote
					TBX3	-0.702803	0.0412876	promote
					MSANTD3	-0.699005	0.0342817	promote
					ZBTB21	-0.69756	0.00278156	promote
					NAALADL1	-0.691422	0.0120686	promote
					PPP1R17	-0.69127	0.0167785	promote
					PRCC	-0.690549	0.0228251	promote
					MIR4527	-0.687121	0.0127422	promote
					LRRN4CL	-0.686959	0.0306013	promote
					ACCS	-0.686433	0.0266061	promote
					KRTAP9-8	-0.685828	0.0245325	promote
					RTP3	-0.683614	0.00828081	promote
					SYT5	-0.682604	0.0301435	promote
					LHFPL4	-0.679844	0.0499726	promote
					PREB	-0.67868	0.0493242	promote
					FICD	-0.67759	0.0211907	promote
					CORT	-0.67669	0.00442177	promote
					FOXJ3	-0.675996	0.0255421	promote
					PNMA3	-0.675117	0.00133007	promote
					OR3A3	-0.673788	0.0172751	promote
					ZNF721	-0.670406	0.0480227	promote
					MAP1S	-0.667916	0.0284992	promote
					ARAP1	-0.667072	0.00976159	promote
					LGALS3	-0.666868	0.0241792	promote
					KIFC3	-0.665194	0.0185702	promote
					ZMYM3	-0.663646	0.0369301	promote
					SELENOP	-0.663518	0.0246884	promote
					MBTPS2	-0.663403	0.0312872	promote
					ADAMTS15	-0.663286	0.0315024	promote
					MTRFR	-0.658545	0.0428994	promote
					KRTAP4-4	-0.658121	0.0378764	promote
					MIR6862-1	-0.656446	0.0148466	promote
					DOK7	-0.655567	0.0153943	promote
					PRKAR2A	-0.653694	0.0355404	promote
					PRSS45P	-0.652684	0.039025	promote
					SARDH	-0.652387	0.00962821	promote
					SLC18B1	-0.65231	0.0186939	promote
					C2orf69	-0.649533	0.0390333	promote
					NLRX1	-0.648403	0.00940508	promote
					VWF	-0.64815	0.00562673	promote
					CCBE1	-0.646263	0.0494723	promote
					SPINK7	-0.645792	0.0236548	promote
					LPCAT1	-0.645269	0.0323298	promote
					TMEM125	-0.641425	0.0162529	promote
					ZNF879	-0.64075	0.0459812	promote
					SLC25A48	-0.640452	0.0394287	promote
					SQSTM1	-0.640117	0.000378952	promote
					DCHS1	-0.640091	0.0130144	promote
					GPI	-0.639265	0.0410456	promote
					CCDC71	-0.637003	0.0464689	promote
					MIR4804	-0.635193	0.0229811	promote
					H2AC14	-0.634792	0.0331338	promote
					FAM25A	-0.634725	0.0219189	promote
					MIR3116-2	-0.633851	0.0180004	promote
					HMGCS2	-0.633494	0.0226161	promote
					COLQ	-0.633009	0.0281684	promote
					APLN	-0.630892	0.0451227	promote
					TRAF1	-0.628683	0.0138639	promote
					PPP2R5B	-0.628433	0.0156132	promote
					CGN	-0.625807	0.0178978	promote
					DNAH3	-0.625343	0.0494578	promote
					GLIS3	-0.621696	0.036688	promote
					TPTE	-0.620004	0.0323163	promote
					CILP	-0.619841	0.00101022	promote
					CDH20	-0.61875	0.0490624	promote
					TOMM70	-0.618593	0.0465826	promote
					SPANXC	-0.618137	0.0259498	promote
					CBX1	-0.616941	0.000530339	promote
					IFRD2	-0.616277	0.00210298	promote
					UNK	-0.616274	0.0379829	promote
					FOXD4L6	-0.615565	0.00463447	promote
					OR2T8	-0.615045	0.0471748	promote
					KRTAP13-3	-0.611109	0.0141632	promote
					GSTK1	-0.609067	0.0267467	promote
					CCL8	-0.60651	0.0174155	promote
					NRIP2	-0.604365	0.0441171	promote
					CALCR	-0.604162	0.0384604	promote
					FBXL8	-0.603358	0.0322278	promote
					TNFRSF10C	-0.602636	0.039279	promote
					H4C8	-0.602489	0.0474091	promote
					CAPN8	-0.601224	0.00539061	promote
					GDF11	-0.600822	0.0395323	promote
					HOXC5	-0.600485	0.0296509	promote
					KCNB1	-0.599547	0.0446603	promote
					MYCN	-0.596455	0.0300659	promote
					LRRC73	-0.593845	0.0099435	promote
					SBK2	-0.592382	0.0361934	promote
					CHRNA2	-0.590827	0.0121529	promote
					AZGP1	-0.588793	0.00863534	promote
					CARMIL2	-0.588142	0.000207643	promote
					DNAJB13	-0.58782	0.0391033	promote
					DNHD1	-0.587684	0.0387189	promote
					CHD8	-0.586466	0.0285805	promote
					SPATA6L	-0.585625	0.0311824	promote
					RAET1L	-0.582705	0.0349682	promote
					PPIAL4G	-0.57983	0.00642718	promote
					MRPL34	-0.579453	0.0454564	promote
					TNFSF12-TNFSF13	-0.57666	0.00846651	promote
					HOMER2	-0.576344	0.037322	promote
					EXOC8	-0.576201	0.0467366	promote
					DUSP9	-0.575788	0.0270347	promote
					NRP1	-0.575537	0.0162227	promote
					LAMA1	-0.573024	0.0152868	promote
					MTHFR	-0.572398	0.0412166	promote
					METTL27	-0.570457	0.0467324	promote
					HDGF	-0.563394	0.00223119	promote
					SLC25A31	-0.560775	0.0115596	promote
					SEMA3G	-0.560604	0.0250751	promote
					CTRL	-0.560403	0.0340305	promote
					SMKR1	-0.560078	0.0050378	promote
					UTP14C	-0.559093	0.0362576	promote
					EFNA4	-0.557903	0.0475669	promote
					C3orf36	-0.55727	0.0437705	promote
					MT1H	-0.556365	0.0180106	promote
					ARL4D	-0.555394	0.048609	promote
					RBFOX1	-0.554798	0.0103113	promote
					LINC02907	-0.553517	0.00708099	promote
					TENT5A	-0.552999	0.021648	promote
					MIR493	-0.550887	0.0152895	promote
					ABHD12B	-0.550583	0.0142395	promote
					MIR29A	-0.547507	0.0219816	promote
					RAPSN	-0.54495	0.0399202	promote
					OR11G2	-0.544165	0.0206146	promote
					BIN2	-0.537055	0.00667809	promote
					SH2D4A	-0.535199	0.0431618	promote
					CUL4B	-0.528722	0.0265984	promote
					GAB4	-0.527231	0.0152678	promote
					MTDH	-0.526257	0.0159163	promote
					OR5D16	-0.525812	0.0428509	promote
					DAZ4	-0.524556	0.0186546	promote
					LAMB2	-0.520573	0.0230787	promote
					OTOP2	-0.518562	0.0178605	promote
					VEGFB	-0.515987	0.0420966	promote
					ITGAM	-0.515939	0.0270683	promote
					PHEX	-0.514474	0.0124016	promote
					NISCH	-0.510334	0.0331132	promote
					IDH3B	-0.510039	0.0363066	promote
					TCEAL1	-0.508833	0.0293312	promote
					HAAO	-0.50797	0.0333385	promote
					SLIRP-OT1	-0.504966	0.0191813	promote
					PRAMEF13	-0.504247	0.022171	promote
					TUSC1	-0.50417	0.0432654	promote
					GLT6D1	-0.504059	0.0454088	promote
					SLC38A6	-0.501564	0.00782185	promote
